# Supplementary material for: A shared core microbiome in soda lakes separated by large distances
Source: Nat Commun. 2019 Sep 17;10:4230. doi: 10.1038/s41467-019-12195-5 (PMC6748926; doi:10.1038/s41467-019-12195-5)
Supplement: Supplementary file 4 — Supplementary Data 1 [file 41467_2019_12195_MOESM4_ESM.xlsx]

## Sheet: Sheet1
Note Table for Eukaryotes starting on column R
a) Bacterial 16S																	b) Eukaryote 18S
Lake	Deer	Deer	Deer	Good enough	Good enough	Good enough	Good enough	Last Chance	Last Chance	Last Chance	Last Chance	Probe	Probe	Probe	Probe		Lake	Deer	Deer	Good enough	Good enough	Good enough	Last Chance	Last Chance	Last Chance	Probe	Probe	Probe
Year	2014	2015	2017	2014	2015	2016	2017	2014	2015	2016	2017	2014	2015	2016	2017		Year	2015	2017	2014	2015	2017	2014	2015	2017	2014	2015	2017
Lake_year	DLM_2014	DLM_2015	DLM_2017	GEM_2014	GEM_2015	GEM_2016	GEM_2017	LCM_2014	LCM_2015	LCM_2016	LCM_2017	PLM_2014	PLM_2015	PLM_2016	PLM_2017		Lake_year	DLM_2015	DLM_2017	GEM_2014	GEM_2015	GEM_2017	LCM_2014	LCM_2015	LCM_2017	PLM_2014	PLM_2015	PLM_2017
Rhodobaca:OTU_1	2.2443	3.45155	5.7537	0.477	4.7357	2.3408	3.0813	21.4343	36.0065	78.5291	4.7477	6.5721	4.7662	5.14435	4.8442		Pseudendoclonium:OTU_1	0.103588	0	0.194628	0.00542064	0.015569	79.6219	86.1975	22.6752	0	0	0.150974
FamilyI:OTU_2	0.8977	14.7386	8.5428	37.7513	24.0043	25.0407	20.4842	0.7348	0.3163	2.1267	0.0933	13.9771	28.1252	15.3926	11.2548		Anomoeoneis:OTU_2	9.63777	36.885	20.8641	0.66161	18.9008	0.347014	0.0216755	7.52001	36.4612	19.774	19.3522
Lyngbya:OTU_3	0.0107	0.01895	15.9081	1.0562	7.23445	2.3093	4.8326	0.1062	0.01405	0.1742	0.0311	1.0411	0.5842	0.9152	14.3638		Rebecca:OTU_3	0.0595734	0.00627136	7.04554	64.1063	16.6667	0	0.00707514	0.00575805	0.0435098	2.82486	6.18995
Oscillatoria:OTU_527	0.1389	2.13235	14.1962	0	0	0.01135	0.0478	5.2944	10.9382	0.0033	2.5512	0.2473	0.12325	2.3645	0.2008		Chlamydomonas:OTU_4	4.15277	6.60061	25.3406	6.66607	13.1558	0.011966	0.0940771	0.126677	1.97244	5.64972	14.521
Cyanobacterium:OTU_26	2.1481	0	0	0	0.206	0.06825	0.0149	0.0177	0	0	0	13.0661	0.40735	0.57195	0.2089		Nitzschia:OTU_6	3.32694	10.3854	1.90736	0.020842	0.56827	0.574369	0.0897894	4.61795	27.2081	2.44821	2.25089
Nodularia:OTU_25	0.0748	0	0.0084	0	0.32415	0.1553	0.9564	0.425	6.0794	0.0151	12.0154	0	0.0051	0.61115	0.7792		Chlamydomonadales:OTU_9	26.7672	0.144241	0.583885	1.38079	0.0856298	0.0358981	2.05683	0.172741	0.116026	3.38983	0.288224
Salinarimonas:OTU_7	1.2077	1.0906	1.1775	0.3748	9.3205	2.3338	3.431	2.3904	1.4016	1.2157	1.8418	1.4576	1.4628	1.49815	1.2452		Eukaryota:OTU_10	0.448345	2.72491	0	4.65985	0.513779	0.729927	0.76818	1.27829	0.464104	2.82486	13.423
Marinicella:OTU_11	0.8763	0.37985	5.3111	0.2385	1.7312	1.30435	5.535	0.7703	0.8791	0.0821	0.1431	2.0432	1.40145	4.71765	9.2625		Anomoeoneis:OTU_44	2.04191	0.225769	0	0	0.217967	0	0	1.09403	2.49456	17.7024	0.603898
Prochlorococcus:OTU_6	1.058	0.01765	0	0.0341	0	0.00345	0	0	0	0	0	9.0578	2.10165	1.26075	0.1928		Eukaryota:OTU_21	0.0155594	0.228905	0.62281	1.99071	2.44434	0	0.0896394	0.178499	2.33503	6.59134	5.86055
Indibacter:OTU_15	0.0214	0.71135	0.4092	0	0.0436	0.1476	0.0359	7.4989	0.3964	0.062	0.4231	0.2212	0.0451	1.9472	0.8997		Chrysophyceae:OTU_17	1.40173	0.0533066	2.64694	2.8868	5.30905	0.574369	0.0544137	0.0633385	4.04641	0.376648	0.741147
Oscillatoria:OTU_38	0.1603	0.0163	3.5741	0	0.01015	0.00905	0.0209	0.0177	0.33035	0	0.4667	6.5981	0.0998	1.15305	0.0964		Eukaryota:OTU_23	0	0	0.116777	0.399361	0.00778452	0.023932	0.00737518	1.91743	3.71284	5.46139	5.32528
Marinicella:OTU_10	2.8107	1.44765	0.9436	0.8859	5.22115	2.93075	4.2379	1.815	0.3484	0.8741	0.1369	3.2795	4.6765	2.7175	6.2018		Eukaryota:OTU_19	0.207175	0.00940704	7.47373	5.38302	1.37008	0	0.00722516	0.276386	0.101523	0.753296	0.150974
Cyanobacteria:OTU_5	0.0641	1.11435	4.2255	0.1363	0.48695	0.68935	1.6677	3.6476	0.1503	0.1624	0.2178	1.4836	0.09025	5.91515	3.84		Hypotrichia:OTU_18	7.95054	0.100342	1.71273	1.39415	1.83715	0.023932	0.043951	0.397305	0.130529	0	0.260774
Bacillaceae:OTU_31	0.855	0.8006	0.4342	0	0	0.02045	0	0.0177	5.67155	0.0553	0.6658	0.1952	0.0146	0.00485	0.0241		LKM11:OTU_11	7.66013	5.81669	0	0	0.015569	0	0	0.0287902	0	0	0
Bacteroidetes:OTU_36	0.1389	0.2958	0.618	0	0.33805	0.0462	0.2301	0.0797	0.00545	0.005	0.0311	0.1171	0.6444	0.5026	4.5067		Nitzschia:OTU_16	0	0.00313568	0	0	0	1.65131	0.0182879	8.90194	0	0	0
Rhodobacteraceae:OTU_47	0.4916	4.4399	2.4718	0.8859	2.2502	1.40785	1.3449	0.3807	1.21645	0.0402	0.1431	1.822	2.0178	1.5852	1.687		Eukaryota:OTU_27	1.93257	0.0313568	0	0.237668	6.50008	0	0.0144503	0.0115161	0.449601	0.564972	0.741147
HOC36:OTU_4	1.229	0	0	2.4191	0.9784	2.22885	4.1243	0.1062	0.01095	0.0167	0	1.2884	0.63495	2.8296	0.8194		Eukaryota:OTU_38	0	0.109749	0	0.0858897	0.0700607	0.011966	0.111615	0.195774	0.435098	3.9548	4.89981
Clostridiales:OTU_97	4.0291	0.3506	0.4843	0	0	0.0011	0.0299	0.6109	0.5427	0.0502	0.0373	0.1041	0.0292	0.0028	0		Rebecca:OTU_12	0.769551	8.20608	0	0	0.140121	0	0	0	0.0145033	0	0.274499
Aliidiomarina:OTU_52	0.0641	0.0251	0.2255	0	0	0.00345	0.003	4.0283	0.68885	0.6815	0.1991	0.1432	0.02545	0.05255	0.1044		Cercozoa:OTU_14	0.0829125	6.26195	0	0.0433651	0	0	0.372621	1.19192	0.188542	0.376648	0
ML635J-40-aquatic-group:OTU_46	3.9649	3.8517	0.2505	0.1704	0.22615	0.43635	0.1584	0	0.00275	0.0017	0	1.2884	1.83715	1.54835	0.2972		Eukaryota:OTU_24	0.606178	0.348061	2.21876	0.936381	1.01199	0	0.025213	0.00575805	2.08847	0.753296	0
Bacteroidetes-BD2-2:OTU_32	2.6504	1.9629	0.0919	1.9761	0.2878	1.89945	0.3048	0	0.0195	0	3.889	0.3123	2.2796	0.1784	0.0964		Hypotrichia:OTU_34	0.142486	0.705528	0.62281	0.0271032	0.0778452	0	0.274856	1.6065	0.391588	2.63653	1.0431
Saprospiraceae:OTU_23	1.8275	1.11105	0.0418	0.5111	1.9027	1.0961	1.1178	0.726	0.4245	0.0251	0.056	0.5336	2.16955	1.3255	3.856		Magnoliophyta:OTU_20	0	0	0	0	0	0	0	7.08816	0	0	0
Psychroflexus:OTU_19	0	0	0.0752	0	0.026	0.01575	0	0.1062	0.5948	3.7577	0.168	0	0	0.00305	0.0241		Alveolata:OTU_25	0.909798	0	0.0778513	0.795531	4.25035	0	0	0	0	0	0.013725
Xanthomonadaceae:OTU_61	0.9298	0.03845	1.4363	0	0	0	0	0.0089	0.31085	0	3.7023	0.039	0.0051	0.012	0.008		Proterospongia:OTU_26	0.0622374	0.517387	0.350331	0.283932	0.661685	2.34534	0	1.31283	0.0870196	0	0.205874
ML635J-40-aquatic-group:OTU_9	0	0.1653	0	1.9421	1.01595	3.56825	0.5619	0	0	0	0	0.013	1.6099	0.2757	0.1366		Eukaryota:OTU_45	0.0388984	0	0.27248	0.0958905	0.0856298	0	0.00353757	0	0.246555	0.376648	4.65276
Chloroplast:OTU_17	0.545	0.2838	1.5783	0.0681	0	0.0135	0.0179	1.5671	0.0839	1.1069	3.5156	1.7699	0.1722	1.34665	0.0241		Eukaryota:OTU_56	1.13456	0.078392	0.389257	0.326456	0.537132	0.011966	0.227967	0.0806127	0.0435098	0.564972	1.85287
Nitriliruptor:OTU_16	3.3665	0.5828	1.3779	0.954	1.9973	1.12105	1.0819	1.3369	0.9428	0.8507	0.5725	1.3404	0.95845	0.56155	0.1285		Nitzschia:OTU_48	0	0	0	0.265989	0.0233536	0.011966	0	1.29556	0	1.69492	1.88032
Truepera:OTU_42	0	0.00205	0.0084	0	0.03735	0.01015	0.2122	0	0	0.0033	0.0062	0.013	0.02035	0.66595	2.9643		Incertae-Sedis:OTU_58	0.124475	0.0815277	0	0.133835	0.233536	1.08891	0.0722516	2.26867	0.986222	0	0
Alkalibacterium:OTU_83	0.0107	0.021	0	0	0	0	0	0	2.8987	0	0.0062	0	0	0	0		Brachypodium:OTU_31	0	0	0	0	0	0	0	4.97495	0	0	0.013725
Oceanicaulis:OTU_24	0.0321	2.87965	0.501	0	0.1109	0.08145	0.1554	0.7083	0.12185	0.0017	0	0.1171	0.0502	0.51705	0.2249		Colpodidium:OTU_53	0	1.59606	1.28455	0.0542064	0	0	0.075039	0.0633385	1.02973	0.753296	0
Clostridiales:OTU_81	2.8749	0.34545	0.3841	0.2044	0.2741	0.0463	0.2451	0.4338	1.027	0.1306	0.056	0.3123	0.15825	0.02815	0.008		Bacillariophyceae:OTU_66	0	0	0.233554	0	0.365873	0.0717961	0.00353757	2.4299	0	1.12994	0.398024
Chloroplast:OTU_20	2.0626	0.4494	2.8392	0.1363	0.06575	0.6682	0.3527	0.6197	0	0.9126	1.8792	1.0021	1.05685	0.55205	0.241		Micromonas:OTU_39	0.440353	0.00940704	0.428182	1.02601	2.46769	0	0.0545637	0.0633385	0	0	0.013725
Alkalibacterium:OTU_62	0.0534	0.22885	0.2088	0	0	0	0	0.0354	2.7893	0	0.0124	0.013	0	0	0		Fungi:OTU_54	4.15543	0.00940704	0	0	0.272458	0	0	0	0	0	0
Sulfurimonas:OTU_93	0	0	0	0	0.01645	0.00445	0.006	0	0	0	2.7752	0.0521	0	0.00305	0		Rhogostoma:OTU_64	0.468808	0.288483	2.06306	0.0950499	0.202398	0	0.00353757	0	0	0.753296	0.535273
Cyanobacteria:OTU_45	0	2.68975	0.0084	0	0	0	0	0	0	0	0	0	0	0	0		SAR:OTU_51	0.0595734	0.0188141	1.90736	0.101311	1.48684	0.370947	0	0.0460644	0.145033	0	0.205874
ML635J-40-aquatic-group:OTU_29	0.0427	0.23965	0	2.6576	0.8444	2.09065	0.9713	0	0	0	0	0.0781	2.45395	0.2762	0.1848		Eukaryota:OTU_47	0.202059	0.457809	0.155703	0.0796285	0.770668	0.107694	0.0724016	0.0172741	0.870196	0.188324	1.11172
Fusobacteriales:OTU_114	0.0214	0	0	0	0	0.0011	0.003	2.6383	0	0	0	0.026	0	0.00795	0		Intramacronucleata:OTU_35	0.0595734	0.00313568	0	0	0.186829	0	0	2.81568	0.0435098	0	0.672523
Thioalkalivibrio:OTU_21	0.6199	0.6949	0.167	0.8859	0.83985	1.535	1.8231	0.3807	0.38855	0.1373	0.5227	0.7288	2.55565	0.6774	1.2693		Eukaryota:OTU_93	0.246286	0.250854	0.350331	0.225145	0.225751	0.131626	0	0.00575805	0.246555	1.69492	0.1098
Halomonas:OTU_176	2.5008	0.2351	0.9019	0	0	0.00575	0	0.0089	0.02225	0.2462	0.056	0.1432	0.01525	0.01275	0.0241		Incertae-Sedis:OTU_43	2.60141	0.809006	0	0	0.0544917	0	0	0	0	0	0
Gammaproteobacteria:OTU_69	2.4581	0.0115	0	0	0.10015	0.0035	0.8667	0	0	0.0017	0.0062	0.4295	0.5993	0.68305	0.1044		Incertae-Sedis:OTU_32	0	0	0	0	0	0.909417	2.46348	0	0	0	0
Loktanella:OTU_54	0.1069	0.256	0.2756	0	0.0227	0	0	0.5046	2.41565	0.01	0.3671	0.0651	0.03495	0.27245	0.2008		Stramenopiles:OTU_87	0.0311187	0.109749	0.27248	0.106732	0.280243	0.011966	0.0290506	0.0230322	1.10225	0.564972	0.796047
Cecembia:OTU_39	0.171	1.1025	0.0835	0	0.03735	0.07145	0.1166	2.4081	0.04175	0	0	1.2624	0.3101	0.61125	0.3936		Eukaryota:OTU_104	0.665964	0.536201	0.194628	0	0.420364	0.107694	0	0.904013	0.0290065	0.188324	0.178424
BD2-11-terrestrial-group:OTU_13	0.2672	0.20235	0.0668	2.385	1.0257	1.7601	1.2851	0.2656	0	0.0469	0	0.4555	0.36095	1.25485	0.9961		SAR:OTU_90	0.0155594	0	2.45232	0.0316833	0.490425	0.167524	0	0	0	0	0
Proteobacteria:OTU_228	0	0	0	0	0	0	0	0.0089	0.05855	0	2.3832	0	0	0	0		Rhizophydiales:OTU_28	0	2.32668	0	0	0	0	0.00353757	0.0863707	0.0145033	0.564972	0.0274499
ML635J-40-aquatic-group:OTU_72	0	0.2105	0	2.3509	0.4136	0.7539	0.8368	0.0089	0	0	0	0.039	0.2504	0.0781	0.1125		Stramenopiles:OTU_75	1.78763	0.29789	0	0.00542064	0.00778452	0	0	0.0633385	0.0870196	0.753296	0
ML635J-40-aquatic-group:OTU_57	2.0413	2.327	0.4843	0	0	0.0093	0.009	0.0089	0.01095	0	0.0311	0.2343	0.08895	0.1039	0.0402		Eukaryota:OTU_57	0	0	0	0.107572	2.14853	0	0	0	0.145033	0.376648	0.205874
ML635J-40-aquatic-group:OTU_8	0.0427	2.30285	0.0668	0.3748	1.2155	1.8277	0.7382	0	0	0.0017	0	0.3514	2.02595	1.2623	0.49		Hypotrichia:OTU_102	0.521026	0.0972061	0.116777	0.0216826	0	0.023932	0.0906895	0.414579	0.319072	1.31827	0.013725
ML635J-40-aquatic-group:OTU_30	0	0.20495	0	1.7376	0.269	2.2328	0.26	0	0	0	0	0.039	0.8853	0.0402	0.0402		Spirotrichea:OTU_49	0	0.0815277	0	0	0.0778452	0.873519	0	1.19767	0.0290065	0	0.0823497
Bacteroidetes:OTU_33	0.0214	1.05985	0.1921	0.1363	0.4805	0.7548	0.3168	2.1957	0.1027	0.278	0.3049	0.0781	0.17545	0.88505	0.1446		Eukaryota:OTU_129	0.0155594	0.25399	0.311405	0.178418	0.630546	0.0837621	0.00353757	0.0115161	0.174039	0	0.658798
Flavobacteriaceae:OTU_43	0.0107	0.3169	0.0167	0.0341	0.16375	0.05695	0.0448	2.1337	0.65685	0	0.4853	0.4034	0.0343	1.1554	1.5585		Fungi:OTU_116	0.559712	0.00940704	0	0	0.0311381	0.478641	0.232855	0.0403063	0.0145033	0.94162	0
Nitrincola:OTU_12	0.1603	1.74715	0.2422	0.3407	0.377	0.30625	0.2212	2.1071	0.3858	0.0586	0.2365	0.7158	0.5561	2.0712	0.6427		Fungi:OTU_84	0.266961	0	0.0389257	0	0	0	0	0	1.74039	0.188324	0
Spirochaeta-2:OTU_14	0.2779	1.10915	0.476	0.9881	1.3469	1.6532	2.107	0.0089	0.00275	0.0033	0	0.1952	1.07285	0.8545	1.2612		Chlamydomyxa:OTU_80	0.134706	0.13797	0	0	0	0	0.0106127	0.0460644	0.0145033	0	1.85287
Clostridiaceae-2:OTU_148	2.0626	0.29125	0.0084	0.1704	0.1405	0.10705	0.1913	0.0177	0.03865	0.0017	0.5351	0.5466	0.32855	0.0348	0.1125		Eukaryota:OTU_119	0.334314	0.100342	0.62281	0	0.41258	0.287184	0.0287506	0.0115161	0.391588	0	0
Aliidiomarina:OTU_120	0.1817	0.1225	2.0042	0	0.01645	0.0102	0.003	0.2302	0.9774	0.072	0.056	0.0651	0.0051	0.0141	0.0161		Eukaryota:OTU_82	0	0.00313568	1.05099	0.113833	0.116768	0	0.242568	0.0806127	0.0435098	0	0.535273
Alphaproteobacteria:OTU_50	1.9878	0.1631	0.142	0.1022	0.45215	0.1525	0.2152	0.239	0.93795	0.01	1.6489	1.0672	0.5485	0.9142	0.3856		Eukaryota:OTU_132	0.0517938	0.0282211	0.583885	0.117573	0.428149	0.0478641	0	0.0575805	0.0145033	0.564972	0.274499
ML635J-40-aquatic-group:OTU_27	0.0214	0.3765	0.1169	0.0681	0.7702	0.4349	1.9486	0	0	0	0	0.1301	0.2675	0.6556	0.8997		Fungi:OTU_88	0.554384	0.0376282	0	0	0.00778452	0.011966	0	0.0403063	1.21827	0.188324	0.013725
Thioalkalivibrio:OTU_899	0	0	0	1.9421	0.5012	1.15285	0.2421	0.1151	0.08005	0.1423	0.1493	0	0.02035	0.0056	0		Opisthokonta:OTU_68	0	0	0	0	0	1.61541	0.245355	0.20729	0	0	0
Brumimicrobium:OTU_64	0.0214	0.4351	0.2004	0	0.162	0.25355	0.2361	1.8858	0.0195	0.0519	0.224	0.2212	0.3959	0.9601	0.2892		Eukaryota:OTU_63	0	0	0	0	0.00778452	0	0	1.99228	0	0	0
Cyclobacteriaceae:OTU_111	0.0534	0.0453	0.0251	0	0	0	0.0209	1.7884	0.00545	0	0.0062	0.0521	0.02985	0.1427	0.0161		Picocystis:OTU_79	0.282308	0.13797	0	0	0.0233536	0.023932	0.234593	0.547014	0.261059	0.376648	0
Truepera:OTU_248	1.026	0.4082	0.5762	0.0681	0.5431	0.452	0.4244	0.3453	0.28665	0.0117	1.7858	0.3123	0.24405	0.2365	0.0482		Incertae-Sedis:OTU_95	0.212503	0.627136	0	0.0479452	0	0	0	0.0690966	0.130529	0.753296	0.0411749
Vibrio:OTU_125	0.0107	0.0061	0	0	0.0051	0.03455	0	1.7707	0.03595	0.0017	0.4169	0.013	0.02545	0.0132	0		Eukaryota:OTU_149	0.00777968	0	1.71273	0.10421	0.0467071	0	0	0	0	0	0
Phaeodactylibacter:OTU_22	0.0748	0.59455	0	0	0.0843	0.02435	0.1584	0	0.00275	0	0.0062	0.4164	1.7605	1.55905	0.8114		Eukaryota:OTU_160	0.0466781	0.122292	0.467108	0	0.132337	0.011966	0	0	0.188542	0.564972	0.329399
Desulfonatronovibrio:OTU_79	0.0107	0	0	1.7376	0.10815	1.0388	0.3825	0	0.0195	0	0.0187	0	0.0051	0.0042	0		Eukaryota:OTU_52	0.023339	0.771378	0	0	0.0700607	0.933349	0	0.0403063	0.0145033	0	0
FamilyI:OTU_65	0	1.725	0.0084	0	0.00565	0.0011	0	0	0	0	0	0	0	0	0		Colpodidium:OTU_71	1.40418	0.379417	0	0.0108413	0	0	0.00707514	0.0230322	0	0	0
Deltaproteobacteria:OTU_165	1.6886	0.05405	0	0	0	0.0011	0	0.0089	0.00545	0.0084	0	0	0.0051	0	0		Eukaryota:OTU_147	0	0	1.71273	0.00542064	0.0622762	0	0	0	0	0	0.0411749
Thioalkalivibrio:OTU_365	0	0.00745	0.2088	0	0	0.0081	0.0299	0	0.13625	0	1.6303	0.013	0.0051	0.0055	0.0241		Bacillariophyceae:OTU_70	0	0	0	0	0	0.11966	0	1.65256	0	0	0
ML635J-40-aquatic-group:OTU_37	1.2931	0.14005	1.2359	1.5673	0.25395	0.64885	0.5051	0.2745	0.00545	0.0519	0.0124	0.0781	0.09915	0.07905	0.0803		Spumella:OTU_69	0.89669	0.112885	0	0	0	0.490607	0.195079	0.0230322	0	0	0
Rhodobacteraceae:OTU_63	0.2992	0.57335	0.2756	0.6133	1.52225	0.9609	0.4662	0.8145	0.8834	0.0419	0.0124	0.4425	1.3023	0.4682	0.5543		SAR:OTU_97	0.196944	0.6679	0.0389257	0.218044	0.124552	0.0478641	0.0147504	0.0748546	0.333575	0	0
Nitriliruptor:OTU_34	0.4595	0.2946	0.6263	0.7836	1.03355	0.89565	1.4017	0	0.00545	0	0	0.8329	0.54275	0.5158	0.3053		SAR:OTU_106	0.00777968	0	0.856364	0.0162619	0.482641	0.107694	0	0.0633385	0	0	0.123525
Illumatobacter:OTU_77	0.2779	0.27795	0.1169	0.1704	0.60475	0.517	0.6515	0.1062	0.47915	0.0084	1.4	0.6767	0.27015	0.2861	0.1767		Stramenopiles:OTU_86	0.121811	0	0.155703	0.00542064	0.0389226	1.3043	0	0	0.0290065	0	0
Azoarcus:OTU_1693	0.3741	0	0.0752	0	0.0051	0	0	0	0.00275	0	1.4	0.026	0	0.00865	0		Chlamydomonadales:OTU_136	0.0311187	0	0.116777	0.293092	0.32695	0	0.00707514	0.0690966	0.0145033	0	0.658798
Nitrincola:OTU_106	0.1282	0.76925	0.643	0.0341	0.0209	0.00905	0.0508	0.0885	0.3362	0.0017	1.3876	0.0521	0.08895	0.0527	0.0402		Eukaryota:OTU_120	0.0880282	0.163055	0	0.0958905	0.17126	0.622233	0.00353757	0.103645	0	0	0.233324
Chromatiaceae:OTU_53	0	1.27785	0.0835	0	0.1739	0.15725	0.4692	0	0	0	0	0.0651	0.04445	0.07175	0.0643		Eukaryota:OTU_67	0.0155594	0.0721207	0	0.0325239	0	0.0478641	0.529387	0.725514	0.0290065	0	0
Phaeodactylibacter:OTU_1599	0	0.0197	0	1.0903	0.8915	0.53585	1.2642	0.0177	0	0.0017	0	0	0.85735	0.0364	0.2571		Eukaryota:OTU_85	0.00777968	0.122292	0	0.206362	0.926358	0.011966	0.00707514	0.0633385	0	0	0.0686248
Rubribacterium:OTU_84	0	1.25115	0.0418	0.1363	0.2741	0.3492	0.532	0	0	0	0	0.2993	0.0305	0.0518	0.1205		Rebecca:OTU_112	1.3655	0.00627136	0	0	0	0	0	0	0	0	0
Deltaproteobacteria:OTU_187	1.2504	0.1111	0	0	0	0.0045	0	0	0.01405	0.01	0.0684	0	0	0	0		Eukaryota:OTU_77	0.0751328	0.567558	0.0389257	0.0325239	0.0778452	0.0478641	0	0.0806127	0.101523	0.188324	0.0823497
ML635J-40-aquatic-group:OTU_35	0.1176	0.4551	0	0.9881	0.42765	1.2001	1.2403	0.0089	0	0	0	0.026	0.3	0.277	0.2089		Stramenopiles:OTU_152	0.0388984	0.0470352	0.661736	0.183839	0.0622762	0.023932	0	0	0.0435098	0.188324	0
Spiribacter:OTU_66	0	0	0	0	0	0.00335	0	0	0	1.2124	0	0	0	0	0		Choanomonada:OTU_228	1.1319	0	0	0	0.101199	0	0	0	0.0145033	0	0
Halomonas:OTU_161	0.2458	0.0162	0.0668	0	0	0.00115	0.003	0.0443	1.20825	0.149	0.0622	0	0	0	0		Chlorella:OTU_72	0.134706	0.0533066	0.0389257	0	0	0	0.0144503	0.950078	0.0290065	0	0
OM182-clade:OTU_28	0.7802	0.30755	0.7683	1.0221	0.3273	0.76985	0.6097	1.1687	0.1441	0.0234	0.1556	0.1692	0.3082	1.18655	0.5382		Eukaryota:OTU_167	0.246073	0.00313568	0.739587	0	0.124552	0	0	0.0403063	0.0580131	0	0
GR-WP33-58:OTU_155	0	0.01285	1.1858	0	0.01645	0.00115	0.0209	0.0089	0.03865	0.0067	0	0	0.0146	0.12245	0.4338		Nucletmycea:OTU_110	0	0.341789	0	0.0371039	0	0	0.0179879	0.345483	0.0725163	0.188324	0.205874
ML635J-40-aquatic-group:OTU_131	0.0107	0.06705	0	0.5111	0.33415	0.75855	0.2152	0	0	0	0	0.026	1.1854	0.0309	0.0562		Zoothamnium:OTU_59	0.0544578	0.80587	0	0	0.0856298	0.0358981	0.0109127	0	0	0	0.205874
Desulfonatronum:OTU_48	0.0962	0.00815	0	0	0.5963	0.3447	1.1626	0	0	0	0.0622	0.1171	0.3553	0.07965	0.5302		Fistulifera:OTU_144	0	0	0	0	0	0.023932	0	0.0115161	1.16026	0	0
Cyclobacteriaceae:OTU_70	0.0321	0.0115	0.1086	0.0341	0.0221	0.0661	0.0837	1.1598	0.0332	0.0268	0.1929	0.2343	0.16395	0.42045	0.2972		Fungi:OTU_140	0.79289	0.0156784	0.0778513	0.0162619	0	0.0598301	0.0107627	0.00575805	0.0145033	0.188324	0
ML635J-40-aquatic-group:OTU_173	0	0	0	1.1584	0.0532	0.33915	0.0269	0.0177	0	0.0519	0	0	0.04445	0	0		Eukaryota:OTU_202	0.0440141	0	0.0778513	0.0371039	0.202398	0	0	0	0	0.564972	0.233324
Proteobacteria:OTU_401	0.4702	0	0	0	0	0	0	0	0	0	1.1574	0.013	0	0.0024	0		Eukaryota:OTU_81	0	0	0	0	0	0	0	1.14585	0	0	0.013725
Gammaproteobacteria:OTU_18	0.2351	0.6264	0.4426	0.477	0.8414	0.93215	0.6127	0.726	0.0164	0.0067	0.112	0.4945	0.6247	1.13815	0.8917		Nucletmycea:OTU_113	0.647953	0.0658493	0	0	0.00778452	0.011966	0	0.0403063	0.319072	0	0.0274499
ML635J-40-aquatic-group:OTU_337	0	0.03865	0	0.5451	0.5372	0.65125	0.257	0	0	0	0	0.026	1.1257	0.0216	0.0723		Eukaryota:OTU_92	0	0	0	0.304774	0.755099	0.011966	0	0.0460644	0	0	0
Nitriliruptor:OTU_418	0.1069	0.0041	0	0	0.03225	0.0445	0.0239	0	0.0277	0	1.12	0.1301	0.0407	0.01485	0.0161		Opisthokonta:OTU_105	0	0.0313568	0.467108	0	0.0700607	0.227354	0	0	0.130529	0.188324	0
Rhodobacteraceae:OTU_383	1.0153	0.09405	0.1336	0.0681	0.13205	0.06985	0.0747	0.4604	1.09035	0.1189	0.3733	0.2212	0.1474	0.17995	0.1366		Eukaryota:OTU_175	0.0595734	0	0.506033	0.187578	0.272458	0	0.00368759	0.0172741	0	0	0.0548998
Desulfuromusa:OTU_166	1.0901	0	0.0084	0.0681	0	0.01155	0.0179	0.0089	0	0	0.2551	0.0911	0	0.04725	0.008		Eukaryota:OTU_91	0	1.09435	0	0	0	0	0	0	0	0	0
SM1A02:OTU_91	0	1.0861	0	0	0	0	0	0	0	0	0.0062	0	0	0	0		Chytridiomycetes:OTU_65	0	0	0	0.0108413	0	0	0.473773	0.598837	0	0	0
Nitriliruptor:OTU_1323	1.0794	0.021	0.0251	0.0341	0.0051	0	0	0.0089	0.3136	0.0067	0.1244	0.0651	0	0.0038	0		Nucletmycea:OTU_117	0.601062	0	0.0778513	0.111312	0.233536	0	0	0	0	0	0.013725
Syntrophomonadaceae:OTU_76	0	0.00205	0	0.7496	0.1213	1.07605	0.251	0.0089	0	0.0084	0	0.013	0.1449	0.0118	0.008		Eukaryota:OTU_74	0.19428	0.7118	0	0	0	0	0.0181379	0.0921287	0	0	0
Candidatus-Competibacter:OTU_40	0.1603	0.0711	0	0	0	0.00225	0	0	0	0	0.0062	0.8329	0.3127	1.0676	0.723		Chytridiomycetes:OTU_123	0.0673531	0.00940704	0	0.0162619	0.00778452	0	0.0144503	0.356999	0.217549	0.188324	0.13725
Bryobacter:OTU_174	0	0.1074	0	0	0	0.00465	0.006	0	0	0	1.0578	0	0	0	0		Eukaryota:OTU_135	0.990046	0	0	0	0	0	0	0	0	0	0
Bacteroidetes:OTU_67	0.0107	1.0395	0.0251	0	0.01135	0.00465	0.009	0.1417	0	0	0	0.2603	0.0051	0.3667	0.0161		Eukaryota:OTU_96	0.023339	0.699257	0.0389257	0.020842	0.116768	0.0598301	0	0	0.0290065	0	0
NB1-n:OTU_60	0	0.01285	0	0.0341	0.0215	0.07815	0.0418	0.664	0.00275	1.0181	0.0124	0	0.01015	0.00625	0.008		Chlamydomonadales:OTU_268	0.559712	0.00313568	0.0778513	0	0	0	0	0.0172741	0.116026	0.188324	0
Rhodobacteraceae:OTU_94	0.2244	0.6026	0.5846	0.477	0.99535	0.46695	0.2241	1.0004	0.4983	0.1105	0.0622	0.7028	0.4105	0.3643	0.3856		Stramenopiles:OTU_199	0.119147	0.43586	0.0389257	0.0433651	0.0311381	0	0.00353757	0.0345483	0.0580131	0.188324	0
Arthrospira:OTU_44	0.0107	0.0366	0.0919	0	0	0	0	0	0	0	0	0.3644	0.57645	0.93545	0.9961		Stramenopiles:OTU_163	0.00777968	0.0658493	0.116777	0.214304	0.482641	0.011966	0.00353757	0.0115161	0.0145033	0	0
Nitriliruptor:OTU_104	0.7481	0.0325	0.2255	0.0341	0.0385	0.0068	0.0179	0.0974	0.99585	0.0084	0.672	0.0521	0.0051	0.00205	0.0241		Eukaryota:OTU_154	0.253853	0	0.116777	0.0108413	0.288027	0.011966	0	0	0	0.188324	0.0411749
Spirochaeta-2:OTU_51	0.0748	0.24225	0.3758	0.1363	0.18565	0.3419	0.9743	0.3984	0	0.1875	0.056	0.0521	0.1195	0.1544	0.3133		Lagenidium:OTU_153	0	0	0	0	0	0	0	0	0	0.188324	0.713698
Cyanobacteria:OTU_103	0	0.9739	0.0084	0	0	0	0	0	0	0	0	0	0	0	0		Eukaryota:OTU_114	0	0	0	0	0.6539	0	0	0.00575805	0.0290065	0.188324	0
Cryomorpha:OTU_80	0.0107	0.72665	0.2088	0	0.5231	0.14685	0.3766	0.4427	0.1917	0.0117	0.2613	0.4685	0.28785	0.9614	0.6266		Eukaryota:OTU_170	0	0	0.194628	0.150097	0	0	0.00368759	0	0.0435098	0.376648	0.0823497
Candidatus-Alysiosphaera:OTU_127	0.2886	0.02305	0	0	0	0.0058	0.0359	0	0.15465	0.0084	0.9209	0.1041	0.1093	0.1247	0.0161		Hypotrichia:OTU_103	0.023339	0.0156784	0	0.0596271	0	0.538471	0	0.201532	0	0	0
Candidatus-Microthrix:OTU_95	0.6092	0.0359	0.1336	0	0.05885	0.057	0.0598	0.0443	0.0972	0.0033	0.9209	0.2473	0.11565	0.0884	0.0964		Lagenidium:OTU_164	0.0829125	0	0	0	0	0	0	0.0518224	0	0	0.686248
ML310M-34:OTU_194	0.0427	0.01285	0.9186	0	0.0051	0.01705	0.0598	0.4161	0.03865	0.0167	0.1182	0.039	0.02035	0.04695	0.0241		SAR:OTU_172	0	0	0.467108	0.0108413	0.0544917	0.23932	0	0.0403063	0	0	0
Seohaeicola:OTU_108	0.1282	0.0777	0.0752	0	0.0051	0.0011	0.009	0.1948	0.8865	0.0017	0.4729	0.013	0.0146	0.05735	0.0161		Opisthokonta:OTU_122	0.0829125	0.0533066	0.116777	0	0.0778452	0.323082	0.0144503	0.0748546	0	0	0.0274499
Candidatus-Contubernalis:OTU_86	0.0214	0.1057	0	0.1363	0.03795	0.88605	0.263	0	0	0.0017	0	0.039	0.15575	0.01635	0.008		Stramenopiles:OTU_362	0	0	0.350331	0	0	0.311116	0.00353757	0.0978868	0	0	0
ML635J-40-aquatic-group:OTU_349	0	0.01765	0	0.8859	0	0.0991	0.0448	0	0	0	0	0	0.075	0.0014	0		Spumella:OTU_138	0	0.0156784	0.0778513	0	0.108983	0.430777	0.00353757	0.0806127	0.0435098	0	0
Truepera:OTU_59	0.0534	0.1363	0.0251	0.2726	0.8784	0.6168	0.3407	0	0	0	0.0124	0.039	0.09025	0.086	0.0241		Scuticociliatia:OTU_62	0	0.0815277	0	0	0.17126	0	0	0.282144	0.174039	0	0.0411749
Saccharospirillum:OTU_105	0	0.0041	0	0	0.0577	0.05345	0.1405	0.8765	0.0277	0.0067	0.0249	0.026	0.03935	0.1336	0.2008		Scuticociliatia:OTU_127	0.14515	0.0721207	0.155703	0	0	0	0.0216755	0.161225	0	0.188324	0
FamilyI:OTU_135	0	0	0	0	0.0051	0.0011	0.003	0.0266	0.4823	0	0.8587	0	0	0.001	0.0321		Eukaryota:OTU_214	0.00777968	0	0.116777	0.184679	0.32695	0.0478641	0	0	0.0580131	0	0
Rhodospirillales:OTU_85	0.0321	0.84575	0.0418	0	0.09115	0.11345	0.3437	0	0.00275	0	0.0062	0.3904	0.1474	0.1626	0.0643		Eukaryota:OTU_178	0.0700171	0.341789	0.155703	0.0162619	0.108983	0	0	0	0.0435098	0	0
ML635J-40-aquatic-group:OTU_255	0	0	0	0.8177	0.01075	0.14625	0.0209	0	0	0	0	0	0	0	0		Chytridium:OTU_237	0.0855765	0	0	0.0433651	0.0856298	0	0.0147504	0.0115161	0.116026	0.376648	0
Nitriliruptor:OTU_168	0.2886	0	0.1086	0	0	0	0	0.0177	0.6256	0.0017	0.8027	0.039	0	0	0		Chlorophyta:OTU_168	0.0595734	0.0219498	0	0.0108413	0.233536	0	0	0	0.0290065	0.376648	0
Spirulina:OTU_132	0.3313	0.02245	0.1587	0	0.00565	0.0301	0.006	0	0	0	0.0062	0.7939	0.0648	0.17095	0.008		Eukaryota:OTU_312	0	0.0156784	0	0	0	0	0	0.0633385	0.0580131	0.564972	0
Spirochaeta-2:OTU_49	0	0.54795	0.0167	0.7836	0.13245	0.5709	0.2899	0	0	0	0	0.026	0.2644	0.2058	0.1366		Setaria:OTU_78	0	0	0	0	0	0	0.688727	0.00575805	0	0	0
Flavobacteriaceae:OTU_285	0.7802	0.0054	0	0	0	0	0	0	0.00275	0	0.0684	0.026	0.0051	0.0066	0.0241		Eukaryota:OTU_220	0	0	0.389257	0	0.303596	0	0	0	0	0	0
Fluviicola:OTU_41	0	0.48115	0.2171	0.1022	0.21225	0.04385	0.3616	0.1239	0.0332	0	0	0.0911	0.3883	0.77375	0.0321		Eukaryota:OTU_109	0.0595734	0.0627136	0.311405	0	0.116768	0.0957281	0	0	0.0435098	0	0
Phyllobacteriaceae:OTU_179	0.0855	0.04825	0.0167	0	0.0385	0.00465	0.012	0.0974	0.40145	0	0.7716	0.013	0.0051	0.0225	0.0241		Eukaryota:OTU_111	0	0	0	0	0	0	0	0.673691	0	0	0
FamilyI:OTU_74	0.0855	0.086	0	0	0.1127	0.1376	0.2062	0	0	0	0	0.7678	0.15375	0.4605	0.1767		Eukaryota:OTU_159	0.0751328	0.0407639	0.155703	0.193839	0.163475	0	0	0	0.0290065	0	0
Saccharibacteria:OTU_71	0.1389	0.0054	0.0251	0.5111	0.2275	0.23955	0.3078	0.7614	0.14175	0.1072	0.0062	0.1432	0.1341	0.1345	0.3695		Eukaryota:OTU_124	0.176056	0.141106	0	0	0	0.011966	0.191842	0.115161	0	0	0
Euzebya:OTU_261	0.1069	0.00205	0.0084	0	0	0	0	0	0.1441	0	0.7591	0	0	0	0		Eukaryota:OTU_306	0.023339	0.00313568	0	0	0	0	0.0179879	0.00575805	0.0145033	0.564972	0
Gammaproteobacteria:OTU_110	0.0321	0	0	0.3066	0.4531	0.17	0.4931	0.0974	0.0301	0.0033	0	0.2212	0.43215	0.286	0.7471		Eukaryota:OTU_134	0	0	0	0.00542064	0.607193	0	0	0	0	0	0
Bacteroidetes:OTU_164	0.1176	0.0251	0.0334	0	0.13245	0.08215	0.7442	0	0	0	0	0	0.075	0.02285	0.0321		Pedinellales:OTU_189	0.0984718	0	0.194628	0.203463	0.0934143	0	0.00368759	0.0115161	0	0	0
Urania-1B-19-marine-sediment-group:OTU_73	0.1817	0.1777	0	0	0.72635	0.1462	0.1584	0	0.00275	0	0	0.0521	0.183	0.19165	0.1366		Choanomonada:OTU_169	0.00777968	0	0.233554	0.0425246	0.233536	0	0	0	0.0870196	0	0
Arenimonas:OTU_268	0	0	0.0167	0	0	0	0	0	0	0	0.7094	0	0	0	0		Placididea:OTU_224	0	0	0.506033	0	0.0622762	0.011966	0	0.0230322	0	0	0
Psychroflexus:OTU_145	0	0	0	0	0	0	0.003	0.6994	0.0695	0.0084	0.5849	0	0	0.04115	0.0161		Eukaryota:OTU_137	0	0	0.0778513	0.041684	0.015569	0	0.0106127	0.247596	0.203046	0	0
Truepera:OTU_150	0	0.0596	0.0334	0	0.0311	0.04435	0.0269	0	0	0	0.6969	0.013	0	0.01355	0		Eukaryota:OTU_375	0	0	0	0	0.0311381	0	0	0	0	0.564972	0
Phaeodactylibacter:OTU_1609	0.6733	0	0	0.0341	0.01525	0.0069	0.0329	0.0797	0.0195	0.0017	0	0.1562	0.0146	0.0239	0		Eukaryota:OTU_259	0.543941	0	0	0	0	0	0	0	0.0435098	0	0
Alkalimonas:OTU_265	0.4275	0.00815	0.0251	0	0.0051	0.02915	0.0508	0.6729	0.0277	0.072	0.2365	0.0651	0.0051	0.0351	0		Eukaryota:OTU_282	0	0	0	0	0.015569	0	0	0.0287902	0.348078	0	0.192149
DUNssu044:OTU_422	0.0321	0	0	0	0	0.00115	0	0	0	0	0.672	0.013	0	0	0		Eukaryota:OTU_162	0.580387	0	0	0	0	0	0	0	0	0	0
AKYG1722:OTU_350	0.0214	0	0	0	0	0	0	0	0.02225	0	0.6534	0	0	0	0		Eukaryota:OTU_83	0	0	0	0	0	0.0358981	0.518024	0.0230322	0	0	0
Bacillaceae:OTU_89	0.171	0.6422	0.6096	0	0	0.00115	0	0	0.63495	0.0251	0	0	0	0	0		Stramenopiles:OTU_507	0	0	0	0	0	0	0	0	0	0.564972	0
Bacteroidetes:OTU_56	0.0107	0.45245	0.0251	0.0341	0.0051	0.03475	0.006	0.363	0.0168	0.0017	0.2738	0.1301	0.18615	0.6383	0.0723		Eukaryota:OTU_300	0.0466781	0.0156784	0.0778513	0	0.101199	0.011966	0	0.0921287	0	0.188324	0.0274499
Nitriliruptor:OTU_335	0.2137	0.06765	0.6347	0	0	0	0	0	0.17145	0	0.168	0.013	0.0051	0.001	0		Eukaryota:OTU_180	0	0.0815277	0	0	0	0	0	0.362757	0.101523	0	0
ML617.5J-3:OTU_115	0	0	0	0	0	0.0011	0	0.0266	0	0.633	0.0062	0	0	0	0		Eukaryota:OTU_133	0.0155594	0.163055	0	0.020842	0.0778452	0	0.0181379	0.0115161	0.0145033	0	0.219599
Bacteria:OTU_102	0	0	0.0334	0	0.16435	0.01355	0.6306	0	0	0	0	0.013	0.0197	0.15645	0.2089		Eukaryota:OTU_171	0.00777968	0.0156784	0	0	0	0.323082	0	0.0403063	0	0	0.150974
HOC36:OTU_412	0.6199	0	0	0	0	0	0	0	0	0.0067	0	0.013	0	0	0		Cercozoa:OTU_414	0	0.00313568	0	0	0	0	0.31602	0.201532	0	0	0
Owenweeksia:OTU_78	0.0321	0	0.0084	0.0341	0.6151	0.14305	0.3048	0.0266	0.0082	0	0.0249	0.2603	0.19955	0.26145	0.0562		Haematococcus:OTU_108	0	0.288483	0	0	0.00778452	0	0.0143003	0.0115161	0.0290065	0	0.150974
Order-III:OTU_58	0.3634	0.06765	0.0167	0.6133	0.29835	0.5537	0.4722	0.2036	0.00545	0.0067	0.0062	0.039	0.1093	0.1468	0.1125		Eukaryota:OTU_233	0.230514	0.0188141	0	0	0	0	0	0.0287902	0	0	0.219599
Marinicella:OTU_889	0.5237	0.0054	0	0.0341	0.0583	0.1233	0.5947	0.0266	0.0941	0.0033	0.0124	0.026	0.0197	0.0622	0.1205		Stramenopiles:OTU_150	0	0.0219498	0	0	0	0	0.0398134	0.0345483	0.0580131	0	0.343124
Bacteroidetes:OTU_90	0	0	0	0.5111	0.57715	0.41745	0.3347	0.0354	0	0	0	0	0.1055	0.01635	0.0241		Cercozoa:OTU_181	0.0984718	0.0156784	0	0	0	0	0.0980647	0.0575805	0.0290065	0	0.192149
Nitrolancea:OTU_117	0.5664	0.02305	0.0418	0.0341	0.09115	0.049	0.2182	0.0443	0.2769	0.0184	0.0747	0.1301	0.1004	0.0791	0.0402		Nucletmycea:OTU_185	0	0	0	0.041684	0	0	0	0	0.435098	0	0
Chlamydiales:OTU_355	0.5664	0	0	0	0	0	0	0	0	0	0	0	0	0	0		Ulvophyceae:OTU_339	0	0	0	0	0	0	0.00737518	0.0172741	0.0725163	0.376648	0
Spirochaeta-2:OTU_75	0.1176	0.4284	0.5094	0.4429	0.1743	0.2412	0.5021	0.0443	0.00275	0.1591	0.0249	0.026	0.26115	0.22625	0.5623		Eukaryota:OTU_193	0	0.0282211	0	0	0.179044	0	0	0.0633385	0.0145033	0.188324	0
Order-III:OTU_112	0.5557	0.0054	0	0.0681	0.1127	0.057	0.0717	0.3896	0.0527	0.0184	0.0373	0.0651	0.1963	0.2088	0.0562		Malassezia:OTU_253	0	0.00940704	0	0.0108413	0.015569	0	0	0	0	0.188324	0.233324
BD2-11-terrestrial-group:OTU_203	0.1817	0.00745	0.4426	0	0	0	0	0.0089	0.06405	0.0017	0.5538	0.039	0	0.0041	0.008		Eukaryota:OTU_225	0.0311187	0.0282211	0	0	0.0311381	0.011966	0	0.0172741	0.101523	0	0.233324
CK06-06-Mud-MAS4B-21:OTU_351	0.0107	0	0	0	0	0	0	0	0.00275	0	0.5413	0	0	0	0		Scuticociliatia:OTU_156	0	0	0.116777	0	0.334735	0	0	0	0	0	0
GR-WP33-58:OTU_169	0.0855	0.1478	0.1169	0	0.15515	0.07085	0.0837	0.5401	0.03595	0.0134	0.1244	0.0781	0.0591	0.31125	0.2089		Eukaryota:OTU_386	0	0	0	0.0371039	0	0	0	0	0.0290065	0.376648	0
SS1-B-03-39:OTU_129	0.0321	0.04405	0.2756	0	0.0305	0.02615	0.1853	0.0266	0.00275	0.0033	0.0124	0.1822	0.0686	0.5395	0.3133		Eukaryota:OTU_118	0	0	0	0	0.179044	0.011966	0	0	0.0290065	0.188324	0.0274499
ML635J-40-aquatic-group:OTU_158	0	0.5373	0.0167	0.0341	0	0.06885	0.0269	0	0	0	0	0	0.02545	0.05535	0		Eukaryota:OTU_126	0	0	0	0	0	0.011966	0.0362758	0.385789	0	0	0
Defluviicoccus:OTU_284	0	0	0	0	0.00565	0	0	0	0.00275	0	0.5227	0	0	0	0		Eukaryota:OTU_533	0	0	0	0	0.00778452	0	0	0	0	0.376648	0.0274499
Natronoflexus:OTU_217	0.513	0.07855	0.0668	0	0.0051	0.0035	0.012	0.1239	0.01365	0	0.0684	0.026	0.0985	0.0506	0		Eukaryota:OTU_218	0	0	0	0	0	0	0	0.408821	0	0	0
Flavobacteriaceae:OTU_450	0.513	0	0	0	0	0	0	0.0089	0.03045	0	0.2427	0.013	0	0.016	0		Eukaryota:OTU_101	0	0	0	0	0	0	0.397234	0.0115161	0	0	0
ML635J-40-aquatic-group:OTU_289	0	0	0	0.5111	0	0.05605	0.0179	0	0	0	0	0	0.01525	0	0		Chytridiomycetes:OTU_182	0.401667	0	0	0	0	0	0	0.00575805	0	0	0
Acidimicrobiales:OTU_931	0	0.00815	0	0	0.01135	0.01035	0.0179	0	0.0277	0.0017	0.4978	0.013	0.01015	0.0066	0		Prasiolales:OTU_143	0	0	0	0	0	0	0	0.391547	0.0145033	0	0
GR-WP33-58:OTU_55	0.0534	0.49665	0.1002	0.0681	0.23675	0.178	0.1733	0.4427	0.0164	0.0134	0.0311	0.1171	0.1932	0.37345	0.1044		Populus:OTU_98	0	0	0	0	0	0	0.386621	0	0	0	0
BD2-11-terrestrial-group:OTU_379	0.4916	0	0.0167	0	0	0	0	0.0089	0.03045	0.0033	0.0498	0.026	0.0051	0.0028	0		Eukaryota:OTU_303	0.00777968	0.109749	0	0.0108413	0.0311381	0	0	0.00575805	0.0145033	0	0.205874
Caldicoprobacter:OTU_419	0.2244	0.10205	0	0.477	0.0667	0.0093	0.0149	0	0	0	0.0622	0	0.04445	0.0042	0		Dunaliella:OTU_452	0.023339	0.0188141	0	0.0108413	0.0778452	0	0.00353757	0.23608	0.0145033	0	0
Chloroplast:OTU_68	0.1282	0.35935	0.1002	0.3407	0.1706	0.47285	0.0687	0	0	0.1725	0.0249	0.0651	0.47665	0.24785	0.1767		Eukaryota:OTU_334	0.0440141	0.0313568	0.0389257	0.00542064	0.202398	0.0358981	0.00368759	0.0230322	0	0	0
BPS-CK174:OTU_400	0.4702	0	0.0084	0	0	0	0	0	0.00545	0.0536	0	0.026	0	0	0		Eukaryota:OTU_148	0.00777968	0.0752563	0.0389257	0	0.140121	0.0837621	0	0.00575805	0.0290065	0	0
Ectothiorhodospiraceae:OTU_513	0.4702	0	0	0	0	0	0	0	0	0	0	0	0	0	0		Eukaryota:OTU_295	0	0	0.0778513	0.0108413	0.140121	0.11966	0	0.0115161	0	0	0.013725
Chloroplast:OTU_170	0.0214	0.05755	0.4676	0.0341	0.30305	0.07735	0.0926	0	0	0	0	0.013	0	0.0093	0.0241		Eukaryota:OTU_232	0	0	0	0.105891	0.0622762	0.011966	0	0	0	0.188324	0
Marinicella:OTU_976	0.2031	0	0	0.0681	0.45935	0.14655	0.275	0	0	0	0	0.3384	0.11125	0.03115	0.0803		Septoglomus:OTU_219	0	0	0	0	0	0	0	0.362757	0	0	0
ML635J-40-aquatic-group:OTU_225	0	0.0149	0	0.4429	0.1653	0.4584	0.1315	0	0	0	0	0	0.41375	0.0075	0.0161		Stramenopiles:OTU_311	0.202059	0	0.0778513	0.0262627	0.00778452	0.023932	0.00368759	0.00575805	0.0145033	0	0
Spirochaeta-2:OTU_82	0.0321	0	0	0.4429	0.23945	0.43545	0.3915	0	0	0	0	0.026	0.0356	0.0416	0.008		Eukaryota:OTU_222	0	0	0.311405	0	0	0	0.049526	0	0	0	0
AT425-EubC11-terrestrial-group:OTU_390	0.0214	0	0	0	0	0	0	0	0.0629	0	0.4293	0	0	0	0.0161		Cercozoa:OTU_179	0	0	0	0	0.015569	0	0.0614888	0.282144	0	0	0
Rhodobacteraceae:OTU_338	0.1069	0	0	0	0	0	0	0.0354	0.4261	0	0.3982	0.013	0	0	0		Eukaryota:OTU_256	0	0	0	0	0	0	0.0945271	0.259112	0	0	0
Azoarcus:OTU_189	0.0427	0.17595	0.0251	0	0	0.0046	0.0239	0	0	0	0.4169	0.0911	0.02475	0.2025	0.1526		Eukaryota:OTU_139	0.0155594	0.228905	0	0.0162619	0.0233536	0	0.00353757	0.0633385	0	0	0
Pseudospirillum:OTU_124	0.1603	0.2042	0.1754	0.1363	0.0532	0.0866	0.1704	0.363	0.0168	0.0234	0.0996	0.0521	0.0699	0.4108	0.1767		Eukaryota:OTU_344	0	0	0.350331	0	0	0	0	0	0	0	0
ML635J-40-aquatic-group:OTU_925	0.0321	0.1105	0.0084	0.4089	0.1446	0.3724	0.1674	0.1859	0.03085	0.0067	0	0.013	0.10865	0.17135	0.0562		Eukaryota:OTU_301	0	0	0.0778513	0	0.272458	0	0	0	0	0	0
Clostridiales:OTU_210	0.4061	0.0609	0	0.1022	0.0532	0.01905	0.1195	0	0.00275	0	0.1369	0.1301	0.07055	0.19875	0.0803		Alveolata:OTU_15	0.346997	0	0	0	0	0	0	0	0	0	0
Cytophagales:OTU_99	0	0.1233	0	0	0.0215	0.03565	0.012	0	0	0	0	0.013	0.0051	0.40525	0.0402		Eukaryota:OTU_155	0	0	0	0	0	0	0	0.339725	0	0	0
Actinobacteria:OTU_107	0	0.0041	0.0084	0	0	0	0.0209	0	0	0.0017	0	0.4034	0.0788	0.3095	0.1687		Rhizophydiales:OTU_197	0.251401	0.0627136	0	0	0	0	0	0.0230322	0	0	0
Spirochaeta-2:OTU_96	0.0107	0.02305	0	0.2726	0.1978	0.40115	0.257	0	0	0	0	0.013	0.1004	0.05365	0.0723		Stramenopiles:OTU_357	0.0595734	0	0.27248	0	0	0	0.00368759	0	0	0	0
ML635J-40-aquatic-group:OTU_177	0.0427	0.40045	0.0084	0.0341	0.03915	0.1579	0.0478	0	0	0	0	0.0521	0.0998	0.05205	0.0241		Fungi:OTU_151	0	0	0	0	0	0	0	0.333967	0	0	0
Aquiflexum:OTU_234	0.0748	0.1625	0.1336	0	0	0	0.003	0.3896	0.00545	0	0.0684	0.1952	0	0.03885	0.008		Eukaryota:OTU_206	0	0	0	0	0	0	0.0109127	0.310935	0	0	0
Bacteroidetes-BD2-2:OTU_826	0.1176	0.0156	0	0.1022	0.00565	0.03265	0.012	0	0.01405	0	0.3858	0	0	0	0		Lagenidium:OTU_366	0.147602	0	0	0	0	0	0	0	0.174039	0	0
Gemmatimonadetes:OTU_391	0	0	0	0	0	0	0	0.0177	0	0	0.3858	0	0	0	0		Eukaryota:OTU_176	0.103588	0.150513	0	0	0	0	0.00353757	0.0345483	0.0290065	0	0
Proteobacteria:OTU_489	0.3847	0	0	0	0	0	0	0	0	0.0017	0	0	0	0.001	0		Eukaryota:OTU_221	0.0155594	0	0.0389257	0.0262627	0.17126	0	0	0	0	0	0.0686248
Candidatus-Contubernalis:OTU_167	0.0107	0.1287	0	0.3748	0.0311	0.29725	0.0717	0.0089	0.00275	0.0017	0	0.1562	0.3775	0.0156	0.008		Eukaryota:OTU_157	0	0	0	0	0	0	0	0.316693	0	0	0
Spirochaeta-2:OTU_113	0	0.15115	0.0084	0.3748	0.16085	0.26865	0.254	0	0	0	0	0	0.13915	0.0524	0.0803		Eukaryota:OTU_370	0	0	0.311405	0	0	0	0	0	0	0	0
Methylonatrum:OTU_385	0.3741	0.00815	0.0334	0.1363	0.0544	0.11065	0.1106	0.0354	0.00545	0.0636	0.0311	0.0911	0.0407	0.0738	0.0803		Eukaryota:OTU_173	0	0	0	0	0	0	0	0.310935	0	0	0
GR-WP33-58:OTU_560	0.3741	0.0041	0	0	0	0.00445	0	0	0	0	0.0498	0.013	0.0146	0	0		Metschnikowia:OTU_314	0	0	0.0778513	0.00542064	0.0233536	0	0	0	0.0145033	0.188324	0
Bacteroidetes-BD2-2:OTU_1526	0.3741	0.0169	0	0	0	0.0011	0	0	0	0	0.0062	0	0	0	0		Eukaryota:OTU_212	0	0	0.116777	0.0379445	0.116768	0.0358981	0	0	0	0	0
Rhodobacteraceae:OTU_625	0.0321	0	0	0	0	0	0	0	0.0168	0	0.3733	0	0	0	0		Incertae-Sedis:OTU_194	0	0	0.0389257	0.132994	0.0856298	0	0	0	0.0145033	0	0.0274499
marine-group:OTU_329	0	0	0	0	0	0	0	0.3718	0.01915	0	0	0.013	0.0051	0.00205	0		Eukaryota:OTU_333	0	0	0.0778513	0.0371039	0.17126	0.011966	0	0	0	0	0
Bacteria:OTU_101	0.0107	0.04345	0.1503	0	0.03225	0.0134	0.1106	0.0089	0	0	0.0249	0.0521	0.01525	0.3672	0.1607		Fungi:OTU_174	0	0	0	0	0.295812	0	0	0	0	0	0
Order-III:OTU_331	0.3634	0.01285	0.0334	0	0.12915	0.0091	0.0538	0.0708	0.01095	0.0703	0	0.026	0.0642	0.01275	0.0964		Capsaspora:OTU_280	0.0673531	0.0721207	0	0.0587865	0.0467071	0	0.0107627	0.0230322	0.0145033	0	0
Cytophagia:OTU_121	0	0.02375	0	0.0341	0.28545	0.1043	0.0598	0	0	0	0	0.026	0.3604	0.04895	0.0964		Peronosporomycetes:OTU_217	0.119147	0	0	0	0	0	0	0	0.174039	0	0
Euzebya:OTU_98	0.1817	0.0054	0.0251	0.0341	0.36035	0.323	0.1195	0.0089	0.0445	0.0084	0	0.0521	0.0591	0.0146	0		Eukaryota:OTU_227	0	0.0407639	0	0.0542064	0.124552	0.011966	0.00353757	0	0.0290065	0	0.0274499
NB1-n:OTU_128	0	0.3522	0.0919	0	0.0221	0.1112	0.0299	0.062	0	0	0	0	0.0356	0.18995	0.0321		Stramenopiles:OTU_145	0	0.128563	0	0	0	0	0.025063	0.0518224	0.0725163	0	0
Chiayiivirga:OTU_363	0.1069	0	0.0084	0	0	0	0	0	0	0	0.3485	0	0	0	0.008		Ichthyophthirius:OTU_239	0	0	0	0	0	0	0	0	0	0	0.274499
Proteobacteria:OTU_1675	0	0	0	0	0	0	0	0	0	0	0.3485	0	0	0	0		Metopus:OTU_384	0	0	0.27248	0	0	0	0	0	0	0	0
Bdellovibrio:OTU_291	0	0.03995	0	0	0.0209	0.0112	0.003	0.3453	0.0195	0	0.0062	0.026	0	0.0083	0		Eukaryota:OTU_195	0	0	0	0	0	0	0	0.270628	0	0	0
Methylonatrum:OTU_100	0.2779	0.0149	0.0752	0.3407	0.07085	0.15775	0.0418	0.1151	0.00275	0.1407	0.0747	0.0521	0.11815	0.05715	0.0402		Eukaryota:OTU_216	0	0	0	0	0.00778452	0.167524	0.00353757	0	0.0870196	0	0
Alcanivorax:OTU_146	0.0855	0.0379	0.0084	0.3407	0.09745	0.0738	0.1375	0.0177	0	0.0268	0.0249	0.013	0.06105	0.05125	0.1125		Eukaryota:OTU_326	0	0	0	0.202622	0	0	0.0289006	0.00575805	0.0145033	0	0.013725
Flavobacteriaceae:OTU_151	0	0.0257	0.1587	0	0.0158	0.0162	0.009	0.3364	0.16945	0	0.0062	0.013	0.01015	0.06705	0.1205		Eukaryota:OTU_207	0	0	0	0	0.264674	0	0	0	0	0	0
Ectothiorhodospira:OTU_156	0.3313	0.2552	0.2756	0	0.0051	0.0011	0	0	0.22335	0.0067	0	0.026	0.02475	0.01895	0.0482		Cercozoa:OTU_161	0	0	0	0	0	0	0.108227	0.149709	0	0	0
Rhodovulum:OTU_134	0.0534	0.01355	0.0334	0.0341	0.2105	0.09085	0.0777	0.2036	0.1585	0	0.056	0.3254	0.0934	0.1149	0.2008		Chrysophyceae:OTU_146	0	0.0470352	0	0	0.186829	0.011966	0	0.0115161	0	0	0
Bacteroidetes-vadinHA17:OTU_242	0.3206	0.1876	0	0.0341	0.01015	0.042	0.012	0	0	0	0	0	0.08965	0.0028	0		Eukaryota:OTU_208	0	0	0.0389257	0.0742079	0.015569	0	0	0.120919	0	0	0
P.-palm-C-A-51:OTU_434	0.3206	0.00815	0.0084	0.0341	0.0266	0.0161	0.0478	0	0	0	0.0187	0.013	0.01015	0.00935	0.008		Chlamydomonadales:OTU_429	0	0	0	0	0	0	0	0	0.0580131	0.188324	0
SM1A02:OTU_226	0	0.31905	0	0	0	0	0	0	0	0	0	0	0	0	0		Eukaryota:OTU_331	0.0155594	0.00313568	0.0389257	0	0.0233536	0.023932	0	0	0.0290065	0	0.1098
NB1-n:OTU_352	0.0534	0	0	0	0	0	0	0.3187	0.00275	0.0067	0.0311	0	0	0	0		Eukaryota:OTU_158	0	0.216362	0	0	0	0	0	0.0230322	0	0	0
Cyclobacteriaceae:OTU_252	0	0.21805	0.3173	0	0	0	0.003	0.1948	0.00545	0	0.1867	0	0	0.01275	0		Cercozoa:OTU_394	0	0	0.233554	0	0	0	0	0	0	0	0
FamilyI:OTU_133	0	0.31395	0.0167	0	0	0	0.003	0.0354	0	0	0.0124	0.013	0.0051	0.13755	0.0643		Opisthokonta:OTU_307	0.0155594	0.0125427	0	0	0.015569	0	0	0	0	0.188324	0
Roseococcus:OTU_87	0.0534	0.1341	0.0835	0	0.08375	0.07825	0.0926	0.1062	0.0726	0	0.2302	0.0521	0.0953	0.3137	0.249		Eukaryota:OTU_204	0	0	0	0.0216826	0.210182	0	0	0	0	0	0
Nesterenkonia:OTU_188	0.3099	0.19695	0.142	0	0	0.00115	0	0.0443	0.13475	0.0285	0.0871	0.039	0	0.00585	0		Nucletmycea:OTU_166	0	0	0	0	0	0	0.0756391	0.155467	0	0	0
Gammaproteobacteria:OTU_628	0.3099	0	0	0	0	0	0	0	0	0	0	0	0	0	0		Eukaryota:OTU_238	0.228062	0	0	0	0	0	0	0	0	0	0
Desulfonatronobacter:OTU_305	0	0	0	0.3066	0	0.1045	0.0329	0	0	0.0067	0	0	0	0.0014	0		Chytridiomycetes:OTU_391	0	0	0	0.0325239	0	0	0	0	0	0.188324	0
Iamia:OTU_397	0	0	0	0	0	0	0	0	0.0082	0	0.3049	0.013	0	0	0		Eukaryota:OTU_329	0	0	0.0778513	0	0.140121	0	0	0	0	0	0
Rhodobacteraceae:OTU_154	0.0427	0.06165	0.0251	0	0.01075	0.007	0.009	0	0.00275	0	0.0311	0.2993	0.054	0.04785	0.0321		Rhizophydiales:OTU_304	0.00777968	0	0	0	0	0.023932	0.0179879	0.0460644	0.116026	0	0
Pseudospirillum:OTU_297	0.0641	0.00205	0.0752	0	0	0	0.003	0	0.00275	0	0.2987	0	0	0.0028	0		Eukaryota:OTU_582	0	0	0	0	0	0	0	0.0230322	0	0.188324	0
SM1A02:OTU_178	0	0.2969	0	0	0.0051	0	0.003	0	0	0	0	0.039	0.01525	0.014	0.008		Sphaeropleales:OTU_296	0	0	0	0	0	0	0	0.0460644	0	0	0.164699
Defluviimonas:OTU_867	0.1603	0.15045	0.0585	0	0.18175	0.06435	0.1106	0.062	0.29405	0.0017	0.1493	0.2212	0.0356	0.07905	0.0884		Eukaryota:OTU_187	0.142486	0.0595779	0	0	0	0	0	0.00575805	0	0	0
ML635J-40-aquatic-group:OTU_199	0	0.0095	0	0.1022	0.0442	0.1147	0.0329	0	0	0	0	0	0.28985	0	0.0161		Chlorophyta:OTU_299	0	0.00940704	0.155703	0.0162619	0.0233536	0	0	0	0	0	0
BD2-11-terrestrial-group:OTU_231	0.2886	0.00745	0.0084	0	0.06845	0.04095	0.0807	0.0885	0.0246	0.0234	0	0.013	0.01525	0.01445	0.0161		Conthreep:OTU_241	0	0.0125427	0	0	0	0	0.0614888	0.115161	0.0145033	0	0
ML635J-40-aquatic-group:OTU_144	0	0	0	0.0681	0.13985	0.19495	0.0777	0	0	0	0	0.013	0.2885	0.1222	0.1446		Candida:OTU_249	0	0	0	0	0.0233536	0	0	0.0287902	0	0	0.150974
NB1-n:OTU_197	0	0	0	0	0	0	0	0	0	0.2863	0.0062	0	0	0	0		Fungi:OTU_438	0	0	0	0	0	0	0	0	0.0145033	0.188324	0
Saccharibacteria:OTU_1767	0.0534	0	0	0.0341	0.02545	0.00575	0.0448	0.2213	0.2839	0.0938	0.0187	0.0651	0.0197	0.00695	0.0482		Amphora:OTU_196	0.142486	0	0	0	0	0.023932	0	0	0.0290065	0	0
FamilyI:OTU_259	0	0.2838	0	0	0	0	0	0	0.00275	0	0.0062	0	0	0.0014	0		Eukaryota:OTU_458	0	0	0.194628	0	0	0	0	0	0	0	0
Methylophaga:OTU_142	0	0.01765	0.0251	0	0	0	0.006	0.1505	0.27805	0	0.2427	0.026	0.03495	0.1161	0.0402		Eukaryota:OTU_254	0.111367	0.0658493	0	0	0	0	0	0	0	0	0.013725
Gammaproteobacteria:OTU_530	0.2779	0	0	0	0	0	0	0	0	0.0017	0	0	0	0	0		Fungi:OTU_230	0	0	0	0	0.179044	0	0	0.0115161	0	0	0
Cyclobacteriaceae:OTU_232	0	0.021	0	0	0	0.00335	0.1913	0.2745	0.00545	0	0	0.026	0	0.0056	0.0562		Eukaryota:OTU_243	0	0	0	0	0	0	0	0.115161	0.0725163	0	0
Owenweeksia:OTU_126	0.0107	0	0.0585	0	0.00565	0	0.0448	0.0177	0.02225	0	0.0373	0.1432	0	0.27425	0.0402		Eukaryota:OTU_248	0	0	0	0	0.186829	0	0	0	0	0	0
Desulfobulbus:OTU_256	0.1282	0.01355	0.0084	0.2726	0	0.04375	0.0598	0	0.00275	0	0.0498	0.013	0.0051	0.001	0		Eukaryota:OTU_177	0	0	0	0	0	0	0	0.184257	0	0	0
Desulfonatronobacter:OTU_464	0.0321	0	0	0.2726	0	0.0876	0.0179	0	0	0	0	0	0	0	0		Eukaryota:OTU_186	0	0	0	0	0	0	0.0179879	0.161225	0	0	0
Candidate-division-WS6:OTU_831	0.0107	0	0	0.2726	0	0.0201	0.006	0.0089	0	0.005	0	0.013	0.0146	0	0		Eukaryota:OTU_210	0.0906922	0.0721207	0	0	0	0.011966	0	0	0	0	0
Methylomicrobium:OTU_137	0.0748	0.02975	0.167	0	0	0.00555	0.003	0	0	0	0.0062	0.1041	0.0051	0.26875	0.0402		Chlorococcum:OTU_258	0	0	0	0	0	0	0	0	0.174039	0	0
ML635J-40-aquatic-group:OTU_594	0	0	0	0	0	0	0	0	0	0	0.2676	0	0	0	0		Eukaryota:OTU_272	0	0	0	0	0	0	0	0	0.174039	0	0
ML635J-40-aquatic-group:OTU_514	0.2672	0.0873	0.0084	0	0	0.00335	0	0	0.00275	0	0	0.026	0.04955	0.0014	0		LKM11:OTU_205	0	0	0	0	0	0	0	0.172741	0	0	0
Candidatus-Contubernalis:OTU_370	0.2672	0.04865	0	0	0	0	0	0	0	0	0	0.026	0	0	0		Opisthokonta:OTU_213	0.0155594	0.00627136	0	0	0.132337	0	0.00368759	0	0.0145033	0	0
Actinobacteria:OTU_690	0.2672	0	0	0	0	0	0	0	0	0	0.0498	0.0521	0.01015	0.0024	0		Eukaryota:OTU_240	0.0595734	0.0595779	0	0	0	0.0358981	0.0144503	0	0	0	0
Gammaproteobacteria:OTU_340	0.0962	0.2012	0.0835	0	0	0	0.009	0	0.26125	0	0	0	0.01525	0.0014	0		Colpodella:OTU_100	0.0311187	0.0564423	0	0	0.00778452	0	0	0	0.0725163	0	0
ML635J-40-aquatic-group:OTU_271	0.0641	0.2606	0	0	0	0	0	0	0.00275	0	0	0	0	0	0		Eukaryota:OTU_273	0	0	0	0	0.0467071	0	0.00368759	0.00575805	0	0	0.1098
Cyanobacteria:OTU_309	0.0214	0	0	0	0	0	0	0	0.2605	0	0.056	0.026	0	0.0092	0		Eukaryota:OTU_251	0	0	0	0	0.163475	0	0	0	0	0	0
Micrococcales:OTU_423	0	0.0054	0	0	0.0215	0.0135	0.0209	0.0177	0.26005	0.0017	0.1991	0	0	0.00855	0.0241		Eukaryota:OTU_247	0	0.0909347	0	0	0.00778452	0	0	0.0633385	0	0	0
Chloroplast:OTU_192	0.2565	0.0169	0.0585	0	0.0051	0.0113	0	0.0531	0.05505	0.0469	0.168	0.026	0	0.02455	0		Hypotrichia:OTU_211	0	0	0	0	0	0	0	0.161225	0	0	0
SRB2:OTU_302	0.2565	0.1125	0	0	0	0.00235	0.003	0	0	0	0	0.0521	0.04445	0	0		Eukaryota:OTU_298	0	0	0	0	0	0	0	0.161225	0	0	0
Rhizobiales:OTU_603	0	0	0	0	0	0	0	0	0	0	0.2551	0	0	0	0		Eukaryota:OTU_383	0.0155594	0	0.0778513	0	0	0.023932	0	0.0403063	0	0	0
Pseudomonadaceae:OTU_230	0.0214	0.0115	0.167	0	0	0.0011	0.003	0.0974	0.25265	0.0285	0.0062	0	0	0.001	0.0402		Eukaryota:OTU_245	0	0.068985	0	0.0625261	0	0.023932	0	0	0	0	0
Mongoliicoccus:OTU_347	0	0	0	0	0	0	0	0	0.24955	0	0.056	0	0	0	0		Cercozoa:OTU_231	0	0	0	0	0	0	0.0213754	0.132435	0	0	0
Spirochaeta-2:OTU_122	0	0.2488	0.0084	0.0341	0.0436	0.11545	0.0926	0	0	0	0	0	0.0693	0.06735	0.0321		Ichthyophonus:OTU_305	0	0.0313568	0.116777	0	0	0	0	0	0	0	0
Spirochaeta-2:OTU_92	0.0107	0.2487	0.0167	0	0.06455	0.0697	0.1345	0	0	0	0	0.013	0.13915	0.0347	0.1125		Eukaryota:OTU_257	0.00777968	0	0	0	0.0700607	0	0	0	0.0290065	0	0.0411749
Gracilibacteria:OTU_250	0.0214	0.02975	0.0084	0.0341	0.07295	0.0057	0.012	0.2479	0.1636	0	0.0311	0.1692	0.02985	0.0339	0.008		Eukaryota:OTU_121	0	0.078392	0	0	0	0	0	0.0345483	0.0290065	0	0
Nitrincola:OTU_392	0.0748	0	0	0	0	0	0	0.2479	0.0164	0	0.0436	0.039	0.03935	0.00305	0		Incertae-Sedis:OTU_373	0.134706	0.00313568	0	0	0	0	0	0	0	0	0
Candidate-division-SR1:OTU_171	0.0107	0.06425	0.0167	0	0.06455	0.02185	0.0956	0.0177	0.07845	0	0	0.2473	0.05465	0.0941	0		Eukaryota:OTU_192	0.00777968	0.0125427	0	0	0	0	0.0794767	0.0345483	0	0	0
Salinispira:OTU_88	0	0.2458	0.0835	0	0.01135	0.02295	0.012	0.1062	0	0	0.0187	0.013	0.0051	0.06155	0		Eukaryota:OTU_455	0	0.00313568	0	0.0216826	0.0233536	0.011966	0	0	0.0725163	0	0
Fusibacter:OTU_323	0.2458	0	0	0	0.03285	0.00115	0.003	0.1417	0.025	0	0.056	0.1432	0.1144	0.05785	0.008		Eukaryota:OTU_479	0	0	0	0.0216826	0.108983	0	0	0	0	0	0
Bacteroidetes:OTU_534	0.2458	0	0	0	0	0	0	0	0.00275	0	0.0124	0.026	0	0	0		Fungi:OTU_271	0.0155594	0.0125427	0	0	0	0.0837621	0.0146003	0	0	0	0
Gammaproteobacteria:OTU_139	0.1924	0.0264	0	0.1363	0.24275	0.1943	0.0777	0.0266	0	0.0067	0.0062	0.039	0.1481	0.1634	0.1687		Eukaryota:OTU_263	0	0.119156	0	0	0	0	0	0	0	0	0
Alkaliphilus:OTU_342	0.2244	0.0596	0.0084	0	0	0.0011	0.003	0	0.0082	0	0.2427	0.013	0.0146	0	0		Eukaryota:OTU_472	0	0.0219498	0	0	0	0	0	0	0	0	0.0960747
Pseudofulvimonas:OTU_453	0	0	0	0	0	0	0	0	0	0	0.2427	0	0	0	0		Eukaryota:OTU_250	0.0855765	0.0313568	0	0	0	0	0	0	0	0	0
Anaerolineaceae:OTU_116	0	0.12785	0	0.0681	0.23965	0.05635	0.2421	0.0354	0	0	0.0311	0.1041	0.1093	0.0695	0.1446		SAR:OTU_482	0	0	0.116777	0	0	0	0	0	0	0	0
Desulfuromonadales:OTU_119	0	0.24095	0.0167	0.0681	0.21615	0.0751	0.1883	0	0	0	0.0062	0.0651	0.0699	0.2238	0.241		Pinus:OTU_430	0.00777968	0	0	0	0	0.0358981	0	0.0575805	0.0145033	0	0
Cytophagales:OTU_191	0	0.24065	0.0084	0	0	0.02005	0	0	0	0	0	0.013	0	0.0284	0		SAR:OTU_223	0	0.0470352	0	0.00542064	0	0	0.0218255	0.0403063	0	0	0
Order-III:OTU_445	0.0107	0.04665	0.0084	0.2385	0.0278	0.09415	0.0747	0.0089	0	0.0017	0	0.013	0.01525	0.1028	0.0161		Eukaryota:OTU_201	0.0311187	0.0501709	0	0	0	0	0.025063	0.00575805	0	0	0
Bacteroidetes:OTU_209	0	0.00205	0	0.2385	0.04305	0.1674	0.0239	0	0	0.0017	0	0.013	0.02475	0.0089	0		Alveolata:OTU_581	0.111367	0	0	0	0	0	0	0	0	0	0
Fastidiosipila:OTU_274	0.171	0.0819	0	0.2385	0.0368	0.0624	0.0628	0	0.00545	0.01	0.0062	0.0911	0.11505	0.00585	0		Ichthyophonae:OTU_286	0	0	0	0	0	0	0	0.109403	0	0	0
OPB54:OTU_211	0.1603	0.0102	0.0084	0.2385	0.0051	0.0568	0.0149	0.0089	0	0.0017	0	0.013	0.08005	0.00585	0		Eukaryota:OTU_466	0	0	0.0389257	0	0	0.011966	0.0106127	0.0460644	0	0	0
Candidatus-Contubernalis:OTU_290	0.0321	0.0251	0	0.2385	0.0051	0.05085	0.0628	0	0	0	0	0.026	0.0051	0.001	0		Nicotiana:OTU_360	0	0.00313568	0	0	0.00778452	0	0	0	0	0	0.0960747
Spirochaeta-2:OTU_318	0	0	0	0.2385	0	0.0559	0.0299	0	0	0	0	0	0.02985	0	0		Cercozoa:OTU_229	0.00777968	0.0721207	0	0	0	0	0	0.0230322	0	0	0
Sphingobacteriales:OTU_277	0	0	0	0.2385	0.04695	0.0445	0.012	0	0	0	0	0	0.04005	0	0		Eukaryota:OTU_342	0	0	0	0	0	0	0	0	0.101523	0	0
Halocella:OTU_551	0	0	0	0.2385	0.0051	0.02285	0	0	0	0.0017	0	0.013	0	0	0		Eukaryota:OTU_276	0	0	0	0	0	0	0.0830143	0.0172741	0	0	0
ML635J-40-aquatic-group:OTU_130	0	0.0522	0.0084	0.0341	0.0861	0.2377	0.0418	0	0	0	0	0.013	0	0.0024	0.008		Fungi:OTU_274	0.0673531	0.0313568	0	0	0	0	0	0	0	0	0
ML635J-40-aquatic-group:OTU_216	0	0	0	0	0.0051	0.09195	0.0179	0	0	0	0	0	0.23765	0.0028	0		Fungi:OTU_354	0	0	0	0	0	0	0	0	0	0	0.0960747
Polyangium:OTU_522	0	0	0	0	0	0	0	0	0	0	0.2365	0	0	0	0		Gonostomum:OTU_215	0.0829125	0.0125427	0	0	0	0	0	0	0	0	0
Desulfitibacter:OTU_578	0.2351	0.00815	0	0	0	0	0	0	0	0	0.0062	0.013	0.0051	0	0		Chlorophyta:OTU_278	0.0155594	0.0564423	0	0	0.0233536	0	0	0	0	0	0
ML635J-40-aquatic-group:OTU_272	0.0534	0.2287	0	0	0	0	0	0	0	0	0.0062	0.026	0	0	0		Stramenopiles:OTU_513	0	0	0	0	0	0	0	0.0806127	0.0145033	0	0
Thioalkalispira:OTU_172	0	0	0	0	0	0.22725	0	0.0089	0	0.0117	0.0062	0	0.0146	0	0		Eukaryota:OTU_266	0	0	0	0	0	0	0.0945271	0	0	0	0
SM1A02:OTU_236	0	0.22565	0	0	0	0	0	0	0	0	0	0	0.0051	0.03765	0.0161		Eukaryota:OTU_529	0.00777968	0	0.0389257	0.0108413	0.00778452	0	0	0	0.0290065	0	0
Bacteroidetes:OTU_339	0.0107	0.04405	0	0	0	0.06455	0.0269	0	0	0.0033	0	0.026	0.2244	0	0		Glissomonadida:OTU_244	0	0.0501709	0	0	0	0	0.00368759	0.0403063	0	0	0
GR-WP33-58:OTU_730	0.2244	0	0	0	0	0	0	0	0	0	0.0249	0	0	0	0		Eukaryota:OTU_425	0	0	0.0778513	0	0.015569	0	0	0	0	0	0
Spirochaeta-2:OTU_109	0.0962	0.06355	0	0.0681	0.0939	0.22095	0.2212	0	0	0	0.0062	0.026	0.04445	0.053	0.0723		Conthreep:OTU_269	0	0.0407639	0	0	0	0	0	0.0518224	0	0	0
Flavobacteriaceae:OTU_493	0	0	0	0	0	0	0	0	0	0	0.2178	0	0	0	0		Stramenopiles:OTU_325	0.00777968	0	0	0	0	0.023932	0	0.0460644	0.0145033	0	0
Nafulsella:OTU_416	0	0	0	0	0	0	0	0.1771	0.2163	0	0	0	0	0	0		Cercozoa:OTU_260	0	0	0	0	0	0	0	0.0921287	0	0	0
Defluviicoccus:OTU_204	0.0107	0	0	0	0	0	0	0	0	0	0	0.1692	0.2142	0.188	0.1767		Eukaryota:OTU_320	0.0155594	0.00627136	0	0	0.0311381	0	0	0.0230322	0.0145033	0	0
ML635J-40-aquatic-group:OTU_552	0.2137	0.0115	0.0084	0.0341	0	0.00555	0	0.0177	0.00545	0.0402	0	0	0	0.001	0		Eukaryota:OTU_481	0	0	0.0778513	0	0	0.011966	0	0	0	0	0
Aquisalimonas:OTU_609	0.2137	0	0	0.0341	0	0	0	0	0.00275	0.0268	0	0	0	0	0		Pedinella:OTU_203	0	0.0877991	0	0	0	0	0	0	0	0	0
Psychroflexus:OTU_608	0	0	0	0	0	0	0	0.1328	0.0195	0.0435	0.2116	0	0	0.001	0		Scuticociliatia:OTU_459	0	0	0	0	0.0467071	0	0	0.0115161	0.0290065	0	0
BD2-11-terrestrial-group:OTU_153	0.0214	0.2105	0.0334	0.2044	0.04185	0.04095	0.1524	0.0266	0.05035	0.005	0.0249	0.039	0.09405	0.1298	0.0321		Fungi:OTU_302	0	0	0	0	0	0	0	0	0.0870196	0	0
Cryomorphaceae:OTU_264	0	0.2099	0.1169	0	0	0	0	0.0089	0	0	0	0.026	0	0.0428	0		Eukaryota:OTU_315	0	0	0	0	0	0	0	0.0863707	0	0	0
Bacteroidetes:OTU_136	0	0.01285	0	0.0341	0.0158	0.06005	0.2092	0	0	0	0	0.013	0.03495	0.12425	0.1767		Eukaryota:OTU_439	0	0	0	0	0	0	0	0.0863707	0	0	0
Gammaproteobacteria:OTU_118	0.0321	0.0563	0	0	0.09055	0.13285	0.1016	0	0	0	0	0.0911	0.20845	0.07815	0.0803		Eukaryota:OTU_89	0.0517938	0.0250854	0	0	0.00778452	0	0	0	0	0	0
Candidate-division-SR1:OTU_376	0	0.0115	0	0	0.0158	0.00445	0.003	0.0797	0.03905	0	0.2053	0	0	0.0445	0		SAR:OTU_209	0	0.0846634	0	0	0	0	0	0	0	0	0
Bacillaceae:OTU_470	0.0107	0.00205	0	0	0	0.0078	0.012	0	0.0277	0	0.2053	0	0.0051	0.0028	0.0161		Eukaryota:OTU_347	0	0	0	0.0533659	0.0311381	0	0	0	0	0	0
Simiduia:OTU_266	0	0	0.0084	0	0	0	0	0.1682	0.205	0.0737	0.0187	0	0	0	0		Eukaryota:OTU_460	0.0673531	0	0	0.0162619	0	0	0	0	0	0	0
Candidatus-Contubernalis:OTU_292	0	0.0108	0	0.2044	0.01015	0.1887	0.0448	0	0	0	0	0.039	0.0051	0.001	0		Eukaryota:OTU_426	0	0	0	0.0833681	0	0	0	0	0	0	0
Desulfonatronum:OTU_245	0.0534	0.0407	0.0167	0.2044	0.01645	0.0836	0.0897	0	0	0	0	0.026	0.01525	0.0399	0.0321		Eukaryota:OTU_343	0	0	0	0	0	0	0.024763	0	0.0580131	0	0
ML310M-34:OTU_286	0	0.00205	0	0.2044	0.01075	0.02285	0.0239	0	0	0	0	0.013	0.01015	0.1055	0.0161		Intramacronucleata:OTU_131	0.023339	0	0	0	0.015569	0	0	0	0.0435098	0	0
ML635J-40-aquatic-group:OTU_367	0	0.0325	0	0.2044	0.0051	0.10635	0.0179	0	0	0	0	0	0.03935	0.0014	0		Eukaryota:OTU_317	0	0.00627136	0	0	0	0	0	0.0748546	0	0	0
Nitriliruptor:OTU_181	0.0107	0.04385	0.0084	0	0.0051	0.00555	0.009	0.2036	0.0527	0.1557	0.0124	0	0.0051	0.00695	0.008		Eukaryota:OTU_433	0.0595734	0.0156784	0	0	0	0	0	0.00575805	0	0	0
Tindallia:OTU_251	0.2031	0.01285	0.0084	0	0.02715	0.02245	0.0568	0.0177	0.0195	0.0117	0.0187	0.026	0.05465	0.0024	0		Cercozoa:OTU_246	0	0.0627136	0	0	0	0	0	0.0172741	0	0	0
SS1-B-03-39:OTU_396	0.2031	0.0041	0.1086	0	0.0158	0.00115	0.0149	0.0177	0.0164	0	0.0187	0.026	0.01525	0.01995	0.0402		Eukaryota:OTU_379	0	0.0501709	0	0	0	0	0	0	0.0290065	0	0
Spirochaeta-2:OTU_535	0.2031	0	0	0	0.01075	0.01685	0.0239	0	0	0.0134	0	0.013	0	0	0		Eukaryota:OTU_469	0	0.0188141	0	0.020842	0.0389226	0	0	0	0	0	0
Bacteroidetes:OTU_373	0.2031	0.0054	0.0167	0	0	0	0	0.0089	0.0195	0	0.0373	0.013	0.0051	0.0193	0		Eukaryota:OTU_525	0	0	0.0778513	0	0	0	0	0	0	0	0
BD2-11-terrestrial-group:OTU_631	0.2031	0	0	0	0	0	0	0	0	0	0.0062	0.026	0	0.0014	0.008		Cercozoa:OTU_536	0	0	0.0778513	0	0	0	0	0	0	0	0
Mongoliicoccus:OTU_254	0.0321	0.20175	0.1587	0.1363	0.05615	0.0045	0.009	0.0089	0.0664	0	0.0622	0.013	0.0051	0.0066	0.0402		Eukaryota:OTU_434	0	0	0.0389257	0	0.0389226	0	0	0	0	0	0
Proteobacteria:OTU_317	0.0534	0	0.0084	0	0	0.0068	0.0149	0.0089	0.01365	0.0603	0.0124	0.013	0	0.0024	0.2008		Eukaryota:OTU_418	0	0.00313568	0	0	0	0.011966	0.0109127	0.0518224	0	0	0
Bacteria:OTU_374	0	0	0.2004	0	0.0526	0.00555	0.0209	0.0089	0	0	0	0	0	0.0327	0.0964		Eukaryota:OTU_341	0.0777968	0	0	0	0	0	0	0	0	0	0
Chloroplast:OTU_279	0	0	0	0	0.01075	0.0035	0	0.0089	0.00275	0	0.1991	0	0.0839	0.01585	0.0643		Paraphysomonas:OTU_279	0	0	0	0	0	0.0478641	0	0	0.0290065	0	0
Illumatobacter:OTU_840	0	0	0	0	0	0.0011	0	0	0	0	0.1991	0	0	0.00205	0		Stramenopiles:OTU_328	0	0	0	0.0487858	0	0	0	0.0115161	0.0145033	0	0
Novispirillum:OTU_553	0	0	0	0	0	0	0	0	0	0	0.1991	0	0	0	0		Eukaryota:OTU_446	0	0	0	0	0	0	0.0617889	0.0115161	0	0	0
NS11-12-marine-group:OTU_147	0	0.04955	0.0585	0	0.01645	0.0291	0.009	0.1948	0	0	0	0.013	0	0.15255	0.0402		Allomyces:OTU_376	0	0	0	0	0	0	0	0	0.0725163	0	0
Bacteriovoracaceae:OTU_458	0.0107	0.0407	0	0	0	0.0056	0.003	0.1948	0	0	0.0124	0.0521	0	0.0371	0		Placididea:OTU_464	0.0440141	0.00940704	0	0	0	0.011966	0	0.00575805	0	0	0
Halomonas:OTU_1162	0	0	0	0	0	0	0	0	0.19405	0.0184	0.0124	0	0	0	0		Eukaryota:OTU_404	0.00777968	0.0627136	0	0	0	0	0	0	0	0	0
ML635J-40-aquatic-group:OTU_558	0	0	0	0	0.00565	0.00915	0.006	0	0	0	0	0	0.19385	0.00695	0		Eukaryota:OTU_543	0	0	0	0.0162619	0.015569	0	0.0327382	0.00575805	0	0	0
Thioalkalivibrio:OTU_221	0.0641	0.01225	0.0418	0	0	0.0034	0.003	0	0.00545	0.1926	0	0	0	0	0		Eukaryota:OTU_531	0	0	0	0	0	0	0.0181379	0.0518224	0	0	0
ML635J-40-aquatic-group:OTU_510	0.1924	0.1022	0	0	0	0.00115	0	0	0.00275	0	0.0124	0.013	0	0	0		Nucletmycea:OTU_319	0	0	0	0	0	0	0	0.0690966	0	0	0
Micromonosporaceae:OTU_491	0	0	0	0	0	0.0011	0	0	0	0	0.1867	0	0	0.0014	0		Eukaryota:OTU_353	0	0	0	0	0	0	0	0.0690966	0	0	0
Chloroflexales:OTU_658	0	0	0.0084	0	0	0	0	0	0	0	0.1867	0	0	0	0		Eukaryota:OTU_297	0	0	0	0.0542064	0	0	0	0.0115161	0	0	0
ML617.5J-3:OTU_196	0.0534	0.0041	0	0.1022	0.06515	0.10515	0.0538	0.1062	0.0168	0.1859	0.0124	0	0	0.009	0.008		Eukaryota:OTU_277	0.00777968	0.0564423	0	0	0	0	0	0	0	0	0
Haloferula:OTU_243	0.0214	0.0054	0.0418	0	0	0.00115	0.003	0.0531	0.05855	0	0.056	0.1822	0.02475	0.13955	0.008		Eukaryota:OTU_396	0	0	0	0	0.0467071	0	0	0.0172741	0	0	0
Clostridiales:OTU_143	0.1817	0.15105	0.0334	0	0.0634	0.0093	0.1464	0.062	0.0972	0.005	0.0124	0.0911	0.14235	0.17145	0.0482		Amoebozoa:OTU_321	0	0	0	0	0	0	0	0.0633385	0	0	0
ML635J-40-aquatic-group:OTU_656	0.1817	0.03865	0.0167	0	0	0	0	0.0089	0.01405	0	0	0	0	0	0		Eukaryota:OTU_473	0	0	0	0	0	0	0	0.0633385	0	0	0
Halanaerobium:OTU_639	0.1817	0.00205	0	0	0	0.00225	0	0.0089	0	0.0117	0	0	0	0	0		Eukaryota:OTU_535	0	0	0	0	0	0	0	0.0633385	0	0	0
Desulfuromonadales:OTU_896	0.1817	0	0	0	0	0.0011	0	0	0	0.0033	0.0124	0	0	0.00345	0		Eukaryota:OTU_463	0	0.0627136	0	0	0	0	0	0	0	0	0
Anaerolineaceae:OTU_686	0	0.0041	0	0	0	0.00345	0	0	0	0	0.1804	0	0.0051	0.0014	0		Eukaryota:OTU_316	0	0.0627136	0	0	0	0	0	0	0	0	0
JG30-KF-CM66:OTU_918	0.0107	0	0	0	0	0	0	0	0.01095	0	0.1804	0	0	0	0		Eukaryota:OTU_393	0	0	0	0	0.00778452	0	0	0.0403063	0.0145033	0	0
Bacteria:OTU_237	0	0	0	0	0.0702	0.01005	0.1793	0	0	0	0	0.013	0.0051	0.00725	0.1446		Eukaryota:OTU_310	0	0.0188141	0	0	0	0	0	0	0.0435098	0	0
Urania-1B-19-marine-sediment-group:OTU_282	0.0534	0.0095	0	0	0.09055	0.0069	0.0149	0	0	0	0	0.039	0.0839	0.17835	0.0321		Eukaryota:OTU_408	0.00777968	0	0	0.020842	0	0	0.00368759	0	0.0290065	0	0
Alphaproteobacteria:OTU_123	0	0.17715	0	0	0.0266	0.0917	0.0149	0	0	0	0	0.0781	0	0.1712	0		Eukaryota:OTU_267	0	0.0438995	0	0	0	0	0	0.0172741	0	0	0
Gammaproteobacteria:OTU_205	0	0	0	0	0	0.01025	0.1763	0	0	0	0	0.013	0.01015	0.055	0.1125		Eukaryota:OTU_456	0	0	0	0	0	0	0	0	0.0580131	0	0
Coraliomargarita:OTU_270	0	0.0095	0.1754	0.0341	0.00565	0.00115	0.003	0.0531	0.04415	0.0033	0.0249	0.026	0.0051	0.1083	0.008		SAR:OTU_431	0	0	0	0	0	0	0	0.0287902	0.0290065	0	0
ST-12K33:OTU_180	0	0.1742	0	0	0	0.00115	0	0	0	0	0	0.026	0.01015	0.0473	0		Nucletmycea:OTU_527	0	0	0	0	0	0	0	0.0287902	0.0290065	0	0
Ignavibacterium:OTU_531	0	0	0	0	0	0	0	0	0	0	0.1742	0	0	0	0		Rhogostoma:OTU_350	0	0	0	0	0	0	0	0.0575805	0	0	0
OPB35-soil-group:OTU_766	0.0107	0	0	0	0	0	0	0	0	0	0.1742	0	0	0	0.008		Bacillariophyceae:OTU_457	0	0	0	0	0	0	0	0.0575805	0	0	0
AT425-EubC11-terrestrial-group:OTU_632	0	0	0	0	0	0	0	0	0	0	0.1742	0	0	0	0		Eukaryota:OTU_349	0	0	0	0.0162619	0	0	0.00353757	0.0230322	0.0145033	0	0
SM1A02:OTU_149	0.0107	0.1732	0	0.0681	0.0538	0.04155	0.0299	0.0266	0	0	0.0124	0.026	0.12835	0.07965	0.0402		Fungi:OTU_388	0	0	0	0	0	0	0.00722516	0.0460644	0	0	0
OM27-clade:OTU_304	0.0107	0.00205	0	0	0.17275	0.02935	0.0209	0.0089	0	0	0.0249	0	0	0.0041	0.0161		Chlorophyta:OTU_490	0	0	0	0.0525253	0	0	0	0	0	0	0
ML635J-40-aquatic-group:OTU_1066	0.171	0	0	0	0	0	0	0.0089	0	0	0.0187	0	0	0.001	0		Eukaryota:OTU_422	0	0	0	0	0.0467071	0	0	0.00575805	0	0	0
Spirochaeta-2:OTU_303	0	0	0	0.1704	0.0526	0.1111	0.0239	0	0	0.0033	0	0	0.0051	0.0028	0		A31:OTU_283	0.023339	0	0	0	0	0	0	0	0.0290065	0	0
Bacteroidetes:OTU_398	0.0214	0.02375	0	0.1704	0	0.04415	0.0209	0	0	0	0	0	0.12965	0	0.008		Trebouxiophyceae:OTU_423	0	0	0	0	0	0	0	0.0230322	0.0290065	0	0
Proteobacteria:OTU_746	0.0107	0	0	0.1704	0	0.0127	0.003	0	0	0	0	0	0	0.001	0		Eukaryota:OTU_234	0	0	0	0	0	0	0	0.0518224	0	0	0
Bacteria:OTU_907	0	0	0	0.1704	0	0.00575	0	0	0	0	0	0	0	0	0		Nucletmycea:OTU_332	0	0	0	0	0	0	0	0.0518224	0	0	0
Bacteria:OTU_805	0	0	0	0	0	0	0	0	0	0	0	0.1692	0	0.0051	0		Ochromonas:OTU_368	0	0	0	0	0	0	0	0.0518224	0	0	0
ML635J-40-aquatic-group:OTU_212	0	0.0711	0	0	0	0	0	0	0	0	0	0	0.16905	0.0796	0.1526		Eukaryota:OTU_284	0.0517938	0	0	0	0	0	0	0	0	0	0
Puniceicoccaceae:OTU_1768	0	0.00205	0.0251	0	0.0051	0.00345	0.006	0.1682	0	0.0151	0	0.0521	0.0051	0.02295	0.0241		Eukaryota:OTU_348	0	0.0125427	0	0	0	0.011966	0.0253631	0	0	0	0
Pseudofulvimonas:OTU_500	0	0	0	0	0	0	0	0	0	0	0.168	0	0	0	0		Eukaryota:OTU_264	0	0	0	0	0	0	0.043651	0.00575805	0	0	0
Devosia:OTU_830	0	0	0	0	0	0	0	0	0	0	0.168	0	0	0	0		Cercozoa:OTU_308	0	0.0250854	0	0	0	0	0	0.0230322	0	0	0
NB1-n:OTU_200	0.0107	0.1627	0	0.1363	0.01015	0.1094	0.012	0	0	0	0	0	0.0502	0.0097	0		Chlorophyceae:OTU_548	0.0440141	0	0	0	0	0	0.00368759	0	0	0	0
Verrucomicrobiaceae:OTU_874	0.0321	0.01285	0.0418	0	0.0051	0	0.003	0.0531	0.0195	0	0.1618	0.0651	0.02475	0.02785	0.0562		Eukaryota:OTU_424	0	0	0	0	0.0467071	0	0	0	0	0	0
Sandaracinobacter:OTU_832	0	0	0	0	0	0	0	0	0	0	0.1618	0	0	0	0		:OTU_552	0	0	0	0	0.0467071	0	0	0	0	0	0
Gemmatimonadaceae:OTU_739	0	0	0	0	0	0	0	0	0	0	0.1618	0	0	0	0		Eukaryota:OTU_324	0.0466781	0	0	0	0	0	0	0	0	0	0
Anaerolineaceae:OTU_983	0	0	0	0	0	0	0	0	0	0	0.1618	0	0	0	0		Eukaryota:OTU_428	0	0	0	0	0	0	0	0.0460644	0	0	0
GR-WP33-58:OTU_333	0.1603	0.01765	0.0251	0	0	0.00445	0.0149	0.0443	0.0164	0.0033	0.0996	0.0781	0.04385	0.12655	0.0321		Eukaryota:OTU_471	0	0	0	0	0	0	0	0.0460644	0	0	0
Dethiobacter:OTU_642	0.1603	0.00205	0	0	0	0.00225	0	0	0.01915	0	0.1244	0	0	0	0		Pseudocohnilembus:OTU_382	0	0	0	0	0	0	0.0106127	0.0345483	0	0	0
Clostridiales-vadinBB60-group:OTU_735	0.1603	0	0	0.0681	0	0.01395	0.006	0	0	0	0	0.013	0	0	0		Eukaryota:OTU_509	0	0	0	0.020842	0	0	0	0.0230322	0	0	0
DMI:OTU_675	0.1603	0.00745	0	0	0	0	0	0	0	0	0	0	0	0	0		Eukaryota:OTU_359	0	0	0	0	0	0	0	0	0.0435098	0	0
Cyanobacteria:OTU_283	0	0.16005	0	0	0	0	0	0	0	0	0	0	0	0	0		Eukaryota:OTU_338	0	0	0	0	0	0	0.0361258	0.00575805	0	0	0
Marinicella:OTU_238	0.0107	0.01355	0.0084	0	0.0215	0.0201	0.006	0.1594	0	0.1172	0	0.013	0.0051	0.0344	0.0241		Cercozoa:OTU_484	0	0	0	0	0	0	0	0.0403063	0	0	0
Mollicutes:OTU_214	0.0962	0.00745	0.0167	0	0	0	0.003	0.1062	0.00275	0.1591	0.0062	0	0.01015	0	0		Eukaryota:OTU_287	0	0	0	0	0	0	0.0399634	0	0	0	0
Bacteroidetes:OTU_183	0	0.01355	0	0	0	0.00115	0	0	0	0	0.0062	0.013	0	0.1575	0		Ochrophyta:OTU_454	0	0.00627136	0	0	0	0	0.00707514	0.0115161	0.0145033	0	0
Chromatiaceae:OTU_313	0.0321	0.1573	0	0	0	0	0	0	0	0	0	0	0.0305	0.00695	0		Ceratiomyxella:OTU_288	0	0	0	0	0.0389226	0	0	0	0	0	0
WCHB1-69:OTU_567	0.0107	0.15565	0.0084	0	0	0.00115	0	0	0	0	0.0062	0	0.0686	0.0192	0		Eukaryota:OTU_436	0	0.0376282	0	0	0	0	0	0	0	0	0
Gemmatimonas:OTU_705	0	0	0.0167	0	0	0	0	0	0	0	0.1556	0	0	0	0		Scuticociliatia:OTU_255	0	0	0	0	0.00778452	0	0	0	0.0290065	0	0
Cytophagales:OTU_472	0	0	0	0	0	0	0	0.0089	0.15265	0	0	0	0	0	0		Eukaryota:OTU_397	0	0	0	0.0216826	0	0	0	0	0.0145033	0	0
SM1A02:OTU_141	0	0.10905	0.0084	0	0.0538	0.0507	0.1345	0.0089	0.00545	0	0.0373	0.013	0.0146	0.04565	0.1526		Eukaryota:OTU_449	0	0.0125427	0	0	0	0	0	0.0230322	0	0	0
DB1-14:OTU_384	0	0.1526	0	0	0	0	0	0	0	0	0	0	0	0	0		Halteria:OTU_73	0	0	0	0	0	0	0.00353757	0.0172741	0.0145033	0	0
Bacteria:OTU_190	0.0321	0.0379	0	0.1363	0.1504	0.1519	0.1285	0	0	0	0	0	0.0661	0.0028	0.0402		Eukaryota:OTU_323	0	0	0	0	0	0	0.0290506	0.00575805	0	0	0
Desulfuromonadaceae:OTU_160	0	0.0169	0	0.1363	0.0051	0.1514	0.0658	0	0	0	0	0.013	0	0.01735	0.0643		Fungi:OTU_371	0	0	0	0	0	0	0	0.0345483	0	0	0
Bacillaceae:OTU_246	0.1282	0.02915	0.1503	0	0	0	0.003	0	0.1441	0.1005	0.0249	0.013	0.0051	0	0		Eukaryota:OTU_372	0	0	0	0	0	0	0	0.0345483	0	0	0
Comamonadaceae:OTU_344	0	0.02435	0.1503	0	0	0	0	0.0089	0	0	0.056	0	0.0051	0.0243	0.0161		Holozoa:OTU_385	0	0	0	0	0	0	0	0.0345483	0	0	0
Firmicutes:OTU_703	0.1496	0.0149	0.0084	0.0681	0.00565	0.0124	0.012	0	0	0.0033	0.056	0.013	0	0.001	0		Eukaryota:OTU_387	0	0	0	0	0	0	0	0.0345483	0	0	0
Geoalkalibacter:OTU_595	0.1496	0	0	0	0	0.00225	0	0	0	0	0	0.013	0	0.0028	0		Eukaryota:OTU_421	0	0	0	0	0	0	0	0.0345483	0	0	0
Hyphomonas:OTU_244	0	0.0054	0.0334	0	0	0	0	0	0	0	0.1493	0.013	0	0	0		Eukaryota:OTU_443	0	0	0	0	0	0	0	0.0345483	0	0	0
Mobilitalea:OTU_837	0	0.0115	0	0	0	0	0	0	0	0	0.1493	0	0	0	0		Eukaryota:OTU_489	0	0	0	0	0	0	0	0.0345483	0	0	0
Intrasporangiaceae:OTU_541	0.0107	0	0	0	0	0	0	0	0	0	0.1493	0	0	0	0		Chytridiaceae:OTU_505	0	0	0	0	0	0	0	0.0345483	0	0	0
S0134-terrestrial-group:OTU_590	0	0	0	0	0	0	0	0	0	0	0.1493	0	0	0	0		Eukaryota:OTU_553	0	0	0	0	0	0	0	0.0345483	0	0	0
ML310M-34:OTU_403	0	0.0223	0	0	0	0.00555	0.0209	0.0089	0	0	0.0124	0	0	0.0117	0.1446		Cercozoa:OTU_352	0	0	0	0	0	0	0.0216755	0.0115161	0	0	0
BC-COM435:OTU_808	0.0214	0	0.0167	0.0341	0	0	0	0.1417	0.00545	0	0.0373	0	0	0.00305	0.008		Fungi:OTU_351	0	0	0	0.0325239	0	0	0	0	0	0	0
GR-WP33-58:OTU_1220	0.0748	0.04795	0	0	0.1405	0.1311	0.012	0	0	0	0.0062	0.026	0.0737	0.01095	0		Stramenopiles:OTU_392	0	0	0	0.0325239	0	0	0	0	0	0	0
Bacteria:OTU_184	0.0107	0.01765	0	0	0.08155	0.0823	0.1405	0	0	0	0	0.013	0.04445	0.0246	0.0643		Pseudopirsonia:OTU_327	0	0	0	0	0	0	0.0324382	0	0	0	0
Natronincola:OTU_785	0.1389	0.0095	0	0	0	0.00115	0	0	0	0	0.0249	0	0	0.0041	0		Holozoa:OTU_395	0	0.00313568	0	0	0	0	0	0.0287902	0	0	0
Marinimicrobium:OTU_320	0.0427	0	0.0167	0	0	0	0	0.1239	0.13785	0.0636	0.0933	0	0	0	0		Eukaryota:OTU_485	0	0	0	0.00542064	0.00778452	0.011966	0	0.00575805	0	0	0
Saccharibacteria:OTU_224	0	0.0054	0	0.1363	0	0.08205	0.1225	0	0	0	0	0	0	0.02215	0.0723		Hyaloraphidium:OTU_313	0	0.00313568	0	0.00542064	0.00778452	0	0	0	0.0145033	0	0
ML635J-40-aquatic-group:OTU_1007	0.0107	0.06425	0	0.1363	0	0.04085	0.009	0	0	0	0	0	0	0	0		Stramenopiles:OTU_521	0	0	0	0	0	0	0.00737518	0.0230322	0	0	0
Fastidiosipila:OTU_449	0.0107	0.0108	0	0.1363	0.01645	0.04325	0.0269	0	0	0	0	0	0.0305	0.0038	0		Eukaryota:OTU_518	0	0	0	0	0	0	0	0	0.0290065	0	0
MSBL8:OTU_511	0	0.0041	0	0.1363	0	0.0217	0.009	0	0	0	0	0	0	0	0		Chlorophyceae:OTU_576	0	0	0	0	0	0	0	0	0.0290065	0	0
Gammaproteobacteria:OTU_195	0.0748	0	0	0	0.026	0.1019	0.1345	0.0089	0	0	0.0124	0.039	0.01015	0.01235	0		Eukaryota:OTU_377	0	0	0	0	0	0	0	0.0287902	0	0	0
PL-11B10:OTU_152	0.0427	0.12115	0	0	0.01135	0.13385	0.0448	0	0	0	0	0	0.12965	0.0055	0.008		Ochrophyta:OTU_440	0	0	0	0	0	0	0	0.0287902	0	0	0
Phycisphaeraceae:OTU_218	0.0427	0.042	0.0167	0	0.1336	0.07015	0.0897	0	0	0	0	0	0.0998	0.01905	0.0884		Eukaryota:OTU_526	0	0	0	0	0	0	0	0.0287902	0	0	0
Parcubacteria:OTU_364	0	0.02785	0.1336	0	0	0	0	0.0177	0	0	0.0622	0.013	0	0.009	0.008		Eukaryota:OTU_502	0	0	0	0.00542064	0	0	0	0.0230322	0	0	0
Gammaproteobacteria:OTU_604	0.0748	0	0.0418	0	0	0	0	0.1328	0	0	0.056	0	0	0.00935	0		Eukaryota:OTU_546	0	0.00940704	0	0.0108413	0.00778452	0	0	0	0	0	0
ML1228J-2:OTU_201	0	0.02915	0	0.1022	0.0317	0.1309	0.0538	0.0443	0	0.0017	0	0.013	0	0.0632	0.0321		Eukaryota:OTU_550	0	0	0	0	0.015569	0.011966	0	0	0	0	0
Bacteria:OTU_288	0	0	0	0	0	0	0	0	0	0	0	0	0.0146	0.1307	0		Sparganium:OTU_508	0	0	0	0	0	0	0	0	0	0	0.0274499
Saccharospirillum:OTU_1166	0.0107	0	0	0	0.0051	0.00225	0	0.0974	0	0	0.1307	0	0	0.00305	0.008		Eukaryota:OTU_453	0	0	0	0	0	0	0.00368759	0.0230322	0	0	0
ML635J-40-aquatic-group:OTU_311	0.0748	0.0494	0	0	0	0	0	0	0	0	0	0.1301	0.054	0.0415	0		Anomoeoneis:OTU_165	0	0.00940704	0	0	0	0	0	0.0172741	0	0	0
Firmicutes:OTU_346	0	0	0	0	0	0.12955	0.0179	0	0	0.0033	0	0	0	0	0		Eukaryota:OTU_511	0	0.00940704	0	0.0162619	0	0	0	0	0	0	0
Bacteria:OTU_206	0.0107	0.01895	0	0.0681	0	0.0814	0.0568	0	0	0	0	0.013	0.12835	0.00485	0		Opisthokonta:OTU_275	0	0.0250854	0	0	0	0	0	0	0	0	0
P.-palm-C-A-51:OTU_215	0	0.01225	0	0.1022	0.06845	0.03595	0.0448	0	0.00275	0.0017	0	0.026	0.12835	0.0216	0.0321		Eukaryota:OTU_356	0	0.0250854	0	0	0	0	0	0	0	0	0
SS1-B-03-39:OTU_315	0.1282	0.071	0.1086	0	0.00565	0.0104	0.0299	0	0.00275	0	0.0062	0.013	0	0.0206	0.0241		Opisthokonta:OTU_390	0	0	0	0	0	0	0.025063	0	0	0	0
Family-XIV:OTU_745	0.1282	0.0095	0	0	0	0.00115	0	0	0	0	0.0311	0	0	0	0		Exobasidiomycetes:OTU_487	0	0	0	0	0.0233536	0	0	0	0	0	0
Bacteria:OTU_362	0	0.128	0	0	0.01135	0.0138	0.003	0	0	0	0	0	0	0.001	0		Eukaryota:OTU_512	0	0	0	0	0.0233536	0	0	0	0	0	0
Candidatus-Gigarickettsia:OTU_295	0.0107	0.1267	0.0084	0	0	0.0011	0.003	0.0089	0	0	0	0	0	0.01725	0		Alveolata:OTU_468	0.023339	0	0	0	0	0	0	0	0	0	0
Leptospira:OTU_651	0.0107	0.00205	0.1253	0	0	0	0	0	0	0	0	0	0	0.0065	0		Ichthyophonus:OTU_515	0	0	0	0	0	0	0	0.0230322	0	0	0
Cyclobacteriaceae:OTU_756	0	0	0	0	0	0	0	0	0	0	0.1244	0	0	0	0		Hypotrichia:OTU_409	0	0	0	0	0	0	0	0.0230322	0	0	0
Blastocatella:OTU_1117	0	0	0	0	0	0	0	0	0	0	0.1244	0	0	0	0		Eukaryota:OTU_420	0	0	0	0	0	0	0	0.0230322	0	0	0
Opitutae:OTU_360	0.0107	0.00745	0	0.1022	0.0215	0.05585	0.0179	0.1239	0	0.0419	0.0622	0	0.0197	0.0236	0.0241		Cercozoa:OTU_470	0	0	0	0	0	0	0	0.0230322	0	0	0
Bacteroidetes:OTU_193	0	0.1239	0	0	0.0544	0.0323	0.0658	0	0	0	0	0.013	0.0502	0.0276	0.0241		Eukaryota:OTU_483	0	0	0	0	0	0	0	0.0230322	0	0	0
Altererythrobacter:OTU_468	0	0	0	0	0	0	0	0.1239	0.0941	0	0.0062	0	0	0	0		Eukaryota:OTU_506	0	0	0	0	0	0	0	0.0230322	0	0	0
Acholeplasma:OTU_555	0	0	0	0	0	0.0011	0	0.1239	0	0	0	0	0	0.01135	0		Eukaryota:OTU_585	0	0	0	0	0	0	0	0.0230322	0	0	0
DB1-14:OTU_185	0	0.08205	0	0.0341	0.1211	0.0414	0.0658	0	0	0	0	0	0.0197	0.03305	0.0161		Eukaryota:OTU_542	0.00777968	0	0	0	0	0	0	0	0.0145033	0	0
DB1-14:OTU_159	0	0.12055	0	0	0.06065	0.07585	0.0209	0	0.0168	0	0	0	0.02985	0.05575	0.0241		Chlamydomonadales:OTU_411	0	0	0	0.0216826	0	0	0	0	0	0	0
Rhodobacteraceae:OTU_487	0	0.0061	0.0334	0	0	0.00465	0.003	0.0266	0.04415	0	0.1182	0.039	0.02035	0.0278	0.008		Eukaryota:OTU_450	0.0155594	0	0	0.00542064	0	0	0	0	0	0	0
Ectothiorhodospiraceae:OTU_645	0.0748	0	0	0	0	0	0	0	0	0	0.1182	0.0521	0	0.0056	0		Eukaryota:OTU_407	0	0.00313568	0	0	0	0	0	0.0172741	0	0	0
Comamonadaceae:OTU_566	0	0	0	0	0	0	0	0	0	0	0.1182	0	0	0	0		Chytridiaceae:OTU_584	0	0	0	0.00542064	0	0	0	0	0.0145033	0	0
Cyclobacteriaceae:OTU_602	0.0214	0	0.0084	0	0	0	0	0	0.0246	0	0.1182	0	0	0	0		Eukaryota:OTU_532	0.0155594	0	0	0	0	0	0.00353757	0	0	0	0
Aquimonas:OTU_822	0	0	0	0	0	0	0	0	0	0	0.1182	0	0	0	0		Eukaryota:OTU_355	0	0.0188141	0	0	0	0	0	0	0	0	0
Rhizobiales:OTU_818	0.0107	0	0	0	0	0	0	0	0	0	0.1182	0	0	0.0042	0		Eukaryota:OTU_405	0	0	0	0	0	0	0.0178379	0	0	0	0
Lachnospiraceae:OTU_921	0	0.00205	0	0	0.00565	0	0	0	0	0	0.1182	0.013	0	0.0014	0		Eukaryota:OTU_486	0	0	0	0	0	0	0	0.0172741	0	0	0
Alkaliphilus:OTU_334	0.1176	0.086	0.0084	0.0681	0.08255	0.02535	0.0448	0.0266	0.00275	0	0.0249	0.026	0.0343	0.0154	0.0161		Cercozoa:OTU_493	0	0	0	0	0	0	0	0.0172741	0	0	0
Sphingobacteriales:OTU_382	0.1176	0.0366	0	0	0	0.02555	0.0179	0	0	0	0	0.013	0.04955	0.0041	0		Eukaryota:OTU_519	0	0	0	0	0	0	0	0.0172741	0	0	0
PL-11B10:OTU_307	0.1176	0	0	0	0.01135	0.03135	0.0179	0	0.00275	0	0	0	0.0947	0	0.008		Eukaryota:OTU_528	0	0	0	0	0	0	0	0.0172741	0	0	0
ML635J-40-aquatic-group:OTU_721	0.1176	0.02435	0.0084	0	0	0	0	0	0	0	0.0187	0.013	0.0146	0	0		Eukaryota:OTU_541	0	0	0	0	0	0	0	0.0172741	0	0	0
OPB54:OTU_871	0.1176	0.0041	0	0	0	0	0.006	0	0	0	0.0124	0	0.0051	0	0		Eukaryota:OTU_558	0	0	0	0	0	0	0	0.0172741	0	0	0
Coriobacteriaceae:OTU_737	0.1176	0	0	0	0	0	0	0	0	0	0	0.039	0	0	0		Cercozoa:OTU_559	0	0	0	0	0	0	0	0.0172741	0	0	0
Gammaproteobacteria:OTU_539	0.0855	0.01355	0.1169	0	0	0	0.003	0	0	0	0.0311	0	0.01015	0.0038	0		Eukaryota:OTU_560	0	0	0	0	0	0	0	0.0172741	0	0	0
Alphaproteobacteria:OTU_356	0	0.116	0	0	0	0	0	0	0	0	0	0	0	0	0		Cercozoa:OTU_570	0	0	0	0	0	0	0	0.0172741	0	0	0
Marivirga:OTU_508	0	0	0	0	0	0	0	0.1151	0.0578	0	0.0311	0	0	0	0		Eukaryota:OTU_583	0	0	0	0	0	0	0	0.0172741	0	0	0
ML635J-40-aquatic-group:OTU_404	0.0107	0.11505	0	0	0	0	0	0	0	0	0	0	0.0051	0	0		Eukaryota:OTU_497	0	0	0	0.0162619	0	0	0	0	0	0	0
Rhodospirillaceae:OTU_322	0	0.01835	0	0	0.01075	0.11375	0.003	0	0	0	0	0	0.0051	0.0014	0.008		Eukaryota:OTU_467	0	0	0	0.0162619	0	0	0	0	0	0	0
Gammaproteobacteria:OTU_469	0.0855	0	0.0668	0	0	0	0	0	0.11285	0.0184	0.0062	0.026	0	0	0		Chytridiomycetes:OTU_410	0	0.0156784	0	0	0	0	0	0	0	0	0
Aliidiomarina:OTU_1137	0	0.1124	0.0167	0	0	0.00345	0	0.0266	0	0.0167	0	0.013	0	0.01305	0		Eukaryota:OTU_538	0	0	0	0	0.015569	0	0	0	0	0	0
Hydrogenophaga:OTU_1926	0	0	0.0084	0	0	0	0	0	0	0.0033	0.112	0	0	0	0		Capsaspora:OTU_578	0.0155594	0	0	0	0	0	0	0	0	0	0
JG30-KF-CM45:OTU_692	0	0	0	0	0	0	0	0	0	0	0.112	0	0	0	0		Chlamydomonadales:OTU_516	0.0155594	0	0	0	0	0	0	0	0	0	0
S085:OTU_717	0	0	0	0	0	0	0	0	0	0	0.112	0	0	0	0		Chlorophyceae:OTU_566	0.0155594	0	0	0	0	0	0	0	0	0	0
Gemmatimonadaceae:OTU_953	0	0	0	0	0	0	0	0	0	0	0.112	0	0	0	0		Cercozoa:OTU_524	0	0	0	0	0	0	0.00353757	0.0115161	0	0	0
Chromatiaceae:OTU_1630	0	0.1119	0.0084	0	0	0	0	0	0	0	0	0	0	0	0		Hypocreales:OTU_451	0	0	0	0	0	0	0.0143003	0	0	0	0
GR-WP33-58:OTU_219	0.0107	0.0407	0.0835	0	0.03735	0.0755	0.1106	0.0089	0	0	0.0062	0.039	0.02475	0.0321	0.0964		Eukaryota:OTU_571	0	0	0	0.00542064	0.00778452	0	0	0	0	0	0
NB1-n:OTU_240	0.0107	0.10975	0	0	0	0.04935	0.012	0	0	0.0134	0	0	0.02985	0.0198	0		Paraphysomonas:OTU_226	0	0.0125427	0	0	0	0	0	0	0	0	0
possible-family-02:OTU_1039	0	0.00205	0	0.1022	0.10975	0.0147	0.003	0	0.00275	0	0	0	0	0	0		Eukaryota:OTU_498	0	0	0	0	0	0	0	0.0115161	0	0	0
Candidatus-Contubernalis:OTU_324	0.0107	0.10965	0	0.1022	0	0.0503	0.009	0	0	0.0017	0	0	0	0.0014	0		Eukaryota:OTU_501	0	0	0	0	0	0	0	0.0115161	0	0	0
ML635J-40-aquatic-group:OTU_276	0.0641	0.0468	0.0084	0.0681	0.00565	0.0203	0.0269	0	0	0.0017	0	0.013	0.1093	0.1052	0.0402		Fungi:OTU_503	0	0	0	0	0	0	0	0.0115161	0	0	0
Gastranaerophilales:OTU_207	0	0.00815	0	0	0.01645	0.10705	0	0	0	0.0017	0	0	0.01015	0.0014	0		Eukaryota:OTU_510	0	0	0	0	0	0	0	0.0115161	0	0	0
Bacteria:OTU_316	0.1069	0	0	0	0.0385	0.03115	0.0508	0	0	0	0	0	0.0051	0	0.008		Eukaryota:OTU_523	0	0	0	0	0	0	0	0.0115161	0	0	0
possible-family-02:OTU_424	0.1069	0.0041	0	0.0341	0.01015	0.03635	0.0149	0	0.0168	0.0017	0	0	0.0051	0	0.008		Eukaryota:OTU_530	0	0	0	0	0	0	0	0.0115161	0	0	0
ML635J-40-aquatic-group:OTU_408	0.1069	0.0596	0	0	0	0	0	0	0	0	0.0871	0	0	0	0		Eukaryota:OTU_551	0	0	0	0	0	0	0	0.0115161	0	0	0
Bacillus:OTU_669	0.1069	0.0041	0	0	0	0	0.003	0.0089	0.00545	0.0033	0.0124	0.1041	0	0	0		Eukaryota:OTU_555	0	0	0	0	0	0	0	0.0115161	0	0	0
ML1228J-2:OTU_163	0	0.00745	0	0	0.04185	0.10645	0.0837	0	0	0	0	0.026	0.0146	0.07995	0.0884		Eukaryota:OTU_564	0	0	0	0	0	0	0	0.0115161	0	0	0
Alphaproteobacteria:OTU_157	0	0.04795	0	0.0341	0.0792	0.0527	0.0329	0	0.0082	0	0.0062	0.026	0.01015	0.10625	0.0803		Glissomonadida:OTU_567	0	0	0	0	0	0	0	0.0115161	0	0	0
Spirochaeta-2:OTU_227	0.0214	0.0366	0.0334	0	0	0.0284	0.0628	0.1062	0	0.0151	0	0	0.02035	0.03715	0		Opisthokonta:OTU_586	0	0	0	0	0	0	0	0.0115161	0	0	0
NB1-n:OTU_402	0	0.01285	0.0084	0	0	0.0058	0.009	0.1062	0	0	0.0249	0.013	0.01015	0.014	0		Eukaryota:OTU_587	0	0	0	0	0	0	0	0.0115161	0	0	0
Parcubacteria:OTU_490	0	0.021	0	0	0	0.0069	0.003	0.1062	0.01405	0	0	0.026	0	0.00955	0		Verticillium:OTU_442	0	0	0	0	0	0	0.0110628	0	0	0	0
BD2-11-terrestrial-group:OTU_495	0.0214	0	0	0	0	0	0	0.1062	0.0277	0.0067	0.0124	0	0.0051	0.00445	0		Incertae-Sedis:OTU_480	0	0	0	0	0	0	0.0107627	0	0	0	0
Gammaproteobacteria:OTU_1110	0.0214	0.0054	0	0	0	0.0069	0.0269	0	0	0	0.1058	0.013	0	0.001	0		Alveolata:OTU_500	0	0	0	0	0	0	0.00368759	0.00575805	0	0	0
Gammaproteobacteria:OTU_702	0	0	0	0	0	0	0	0	0	0	0.1058	0	0	0	0		Eukaryota:OTU_369	0	0.00940704	0	0	0	0	0	0	0	0	0
Gammaproteobacteria:OTU_389	0	0.1057	0	0	0	0.0011	0	0	0	0	0	0	0	0	0		Chrysophyceae:OTU_494	0	0.00940704	0	0	0	0	0	0	0	0	0
Bacilli:OTU_548	0.0321	0	0	0	0	0.00235	0	0	0.1054	0.0017	0	0	0	0	0		Eukaryota:OTU_557	0	0	0	0	0	0	0.00353757	0.00575805	0	0	0
Desulfonatronum:OTU_1647	0.0641	0.10495	0.0084	0	0	0	0	0	0	0	0	0.013	0.0356	0.04205	0.0161		Eukaryota:OTU_579	0	0	0	0	0.00778452	0	0	0	0	0	0
SM1A07:OTU_213	0	0.10495	0	0	0.0051	0.00555	0.0179	0	0	0	0.0249	0.013	0.0146	0.08035	0.008		Eukaryota:OTU_285	0.00777968	0	0	0	0	0	0	0	0	0	0
Bacteria:OTU_310	0	0	0.0919	0	0.0759	0.0169	0.0149	0	0	0	0	0	0	0.0055	0.1044		Eukaryota:OTU_522	0.00777968	0	0	0	0	0	0	0	0	0	0
Pseudomonadaceae:OTU_301	0.0107	0.0115	0.0251	0	0	0.0056	0.0329	0.0354	0.0582	0.1038	0.0249	0	0.0146	0.0673	0.008		Placididea:OTU_504	0.00777968	0	0	0	0	0	0	0	0	0	0
Haliangium:OTU_280	0.0107	0.0041	0	0	0.0475	0.103	0.0359	0	0	0	0.0373	0.013	0.03495	0.0052	0		Glaciozyma:OTU_517	0.00777968	0	0	0	0	0	0	0	0	0	0
ML635J-40-aquatic-group:OTU_417	0.0214	0.1029	0.0167	0	0	0	0	0	0.00275	0	0	0.013	0	0	0		Eukaryota:OTU_544	0	0	0	0	0	0	0.00737518	0	0	0	0
Sandaracinus:OTU_223	0.0107	0	0	0	0	0.007	0.006	0	0	0	0.0062	0.0521	0.0146	0.10245	0.008		Ochrophyta:OTU_534	0	0	0	0	0	0	0.00707514	0	0	0	0
GR-WP33-58:OTU_253	0.0214	0.1022	0	0	0	0	0	0	0	0	0	0.013	0	0.05	0.0321		Eukaryota:OTU_427	0	0.00313568	0	0	0	0	0.00368759	0	0	0	0
Bacteria:OTU_421	0	0	0	0.1022	0	0.0639	0.003	0	0	0.0033	0	0	0	0	0		Eukaryota:OTU_435	0	0.00627136	0	0	0	0	0	0	0	0	0
GR-WP33-58:OTU_476	0.0214	0	0	0.1022	0	0.0323	0	0	0	0	0	0.013	0.0292	0.0014	0		Chrysoxys:OTU_554	0	0.00627136	0	0	0	0	0	0	0	0	0
Order-III:OTU_611	0	0	0	0.1022	0	0.0195	0.006	0	0	0	0	0	0.01015	0	0		Chlamydomonas:OTU_465	0	0.00313568	0	0	0	0	0	0	0	0	0
Firmicutes:OTU_581	0	0	0	0.1022	0	0.01835	0.006	0	0	0	0	0	0.01015	0	0		Chytridiaceae:OTU_491	0	0.00313568	0	0	0	0	0	0	0	0	0
ML635J-35:OTU_1283	0	0	0	0.1022	0	0.0069	0.003	0	0	0	0	0	0.0051	0	0
Unknown-Family:OTU_278	0	0	0	0.0341	0.10135	0.03385	0.0807	0.0089	0	0.01	0	0	0.02035	0.0132	0.008
DB1-14:OTU_235	0	0.10075	0	0	0.07805	0.07315	0.0717	0	0	0	0	0.013	0.07435	0.0388	0.0161
Bacteroidetes:OTU_562	0.0107	0	0.1002	0	0	0	0	0.0089	0	0	0.0436	0.0521	0	0.001	0
Desulfuribacillus:OTU_895	0	0	0	0	0	0.00115	0.003	0.0089	0.01405	0	0.0996	0	0	0.00205	0
BD2-11-terrestrial-group:OTU_834	0	0	0	0	0	0	0	0	0	0	0.0996	0	0	0	0
Chloroplast:OTU_986	0	0	0	0	0	0	0	0	0.00275	0	0.0996	0.013	0	0.0014	0
480-2:OTU_723	0	0	0	0	0	0.0011	0	0	0	0	0.0996	0	0	0	0
Cyclobacteriaceae:OTU_648	0	0	0	0	0	0	0	0	0	0	0.0996	0	0	0	0
Luteimonas:OTU_843	0	0	0	0	0	0	0	0	0	0	0.0996	0	0	0	0
Opitutae:OTU_325	0.0214	0.0149	0.0501	0	0	0	0.0299	0.0974	0.00545	0	0.0062	0.026	0.0051	0.07945	0.0884
CK06-06-Mud-MAS4B-21:OTU_556	0	0.06355	0.0835	0	0.0051	0.00115	0.012	0.0974	0	0	0	0.026	0	0.0169	0
Cellvibrionaceae:OTU_788	0	0	0	0	0	0	0	0.0974	0.01405	0	0.0062	0	0	0	0
ML635J-40-aquatic-group:OTU_443	0.0962	0.0169	0	0	0	0.0011	0.003	0	0.01365	0	0	0.026	0.05465	0.001	0.0241
Fibrobacterales:OTU_477	0.0962	0.0041	0	0	0	0.0198	0.006	0	0	0	0	0.013	0	0	0
Pseudospirillum:OTU_674	0.0962	0	0.0501	0	0	0.00115	0	0	0	0.0084	0	0	0	0	0.008
Gammaproteobacteria:OTU_1388	0.0962	0	0	0	0	0	0	0	0	0	0	0	0	0	0
CL500-3:OTU_241	0	0.0115	0	0	0	0	0	0	0	0	0.0062	0.026	0.04385	0.0942	0.0241
Marinospirillum:OTU_647	0.0214	0.0054	0.0251	0	0.0368	0.0034	0.006	0.0177	0.00275	0.0402	0.0249	0.026	0.09405	0.01235	0
Proteocatella:OTU_1044	0	0	0	0	0	0	0	0	0	0	0	0	0.0934	0	0
Iamia:OTU_678	0	0	0	0	0.00565	0.00235	0.0179	0	0	0	0.0933	0	0.0197	0.0042	0.008
JG30-KF-CM66:OTU_624	0	0.0102	0	0	0	0	0	0	0	0	0.0933	0	0	0	0
Constrictibacter:OTU_738	0	0	0	0	0	0	0	0	0	0	0.0933	0	0	0	0
Cytophagales:OTU_740	0	0	0	0	0	0	0	0	0	0	0.0933	0	0	0	0
Anaerolineaceae:OTU_1114	0	0	0	0	0	0	0	0	0	0	0.0933	0	0	0	0
FamilyI:OTU_1617	0.0107	0.0359	0.0919	0	0	0	0	0	0.09175	0	0.0249	0	0	0.01935	0
Halomonas:OTU_1112	0.0107	0.0149	0.0919	0.0341	0	0.0011	0	0.0089	0.0082	0.0117	0.0684	0.026	0	0.00305	0
Bacteria:OTU_257	0	0.06315	0	0	0	0.00235	0.0179	0.0089	0	0	0	0.0911	0.02985	0.05345	0.0241
GR-WP33-58:OTU_1503	0.0855	0	0	0	0	0.0067	0	0.0177	0	0.0201	0	0.0911	0	0	0
Proteobacteria:OTU_882	0	0	0	0	0	0	0	0	0	0	0	0.0911	0	0.0052	0
ML635J-40-aquatic-group:OTU_341	0.0321	0	0	0.0681	0.0051	0.05655	0.009	0	0	0	0	0	0.09025	0	0
Ruminococcaceae:OTU_319	0.0748	0.08935	0.0167	0	0.0051	0.0413	0.0299	0.0266	0	0	0.0187	0.0521	0.0693	0.0861	0.008
Methylophaga:OTU_273	0	0.0149	0	0	0	0.00345	0.003	0.0177	0	0	0	0.0651	0.0146	0.08915	0.0402
Natronobacillus:OTU_804	0	0	0	0	0	0	0.003	0.0089	0.089	0	0.0062	0	0	0	0
Spirochaeta-2:OTU_306	0.0427	0	0	0.0341	0.0538	0.01935	0.0389	0.0531	0	0.0888	0	0.013	0	0.00445	0
DB1-14:OTU_312	0.0107	0.08875	0	0	0	0.00345	0.009	0	0	0	0	0.0651	0.03495	0.0205	0.008
ML617.5J-3:OTU_1264	0	0	0	0	0	0	0	0.0885	0.0082	0	0.0249	0	0	0	0
SM1A02:OTU_275	0	0.0325	0	0	0.0317	0.0139	0.009	0.0177	0	0	0.0373	0.013	0.04955	0.0815	0.0884
DB1-14:OTU_452	0.0107	0.00745	0	0	0.0051	0.01355	0.009	0	0	0	0	0	0	0.00835	0.0884
Thiocapsa:OTU_425	0	0	0	0	0	0	0	0	0.00275	0	0.0871	0	0	0	0
Acidimicrobiales:OTU_722	0.0107	0.00205	0.0084	0	0	0	0	0	0	0	0.0871	0	0	0	0
Iamia:OTU_848	0	0	0	0	0	0	0	0	0.00545	0	0.0871	0	0	0	0
Anoxynatronum:OTU_1810	0.0214	0	0	0	0	0	0	0	0	0	0.0871	0	0	0	0
SRB2:OTU_630	0.0855	0.00205	0	0	0.01645	0.0221	0.0179	0	0	0	0.0684	0.013	0.04005	0	0
Lentisphaerae:OTU_733	0.0855	0.0054	0	0	0.00565	0.00685	0.0179	0	0	0	0	0.013	0.0146	0	0
Proteobacteria:OTU_659	0.0855	0	0	0	0	0.0045	0.006	0	0	0	0	0.013	0	0.0014	0
Gammaproteobacteria:OTU_900	0.0855	0	0	0	0	0	0.006	0	0	0.005	0	0.013	0	0	0
Deltaproteobacteria:OTU_965	0.0855	0	0	0	0	0	0	0	0	0	0	0	0	0	0
Gammaproteobacteria:OTU_258	0.0107	0.0359	0.0418	0.0341	0.0051	0.00445	0.003	0.0797	0	0.0854	0.0124	0.026	0	0.0079	0
Cyclobacteriaceae:OTU_1371	0	0.0217	0.0334	0	0.00565	0.0011	0.009	0.0089	0.08515	0.0084	0.0124	0	0	0	0
ML635J-40-aquatic-group:OTU_475	0	0.0061	0	0	0	0.01895	0	0	0	0	0	0	0.08515	0	0
Proteobacteria:OTU_220	0	0.0841	0	0	0.0051	0.0186	0.0239	0	0	0	0	0	0	0.0267	0.0161
Gracilibacteria:OTU_287	0	0.08395	0.0084	0	0	0.00785	0.003	0	0	0.0017	0	0.0651	0.0051	0.04555	0.0402
Roseobacter-clade-CHAB-I-5-lineage:OTU_430	0	0.08395	0.0585	0	0	0	0	0	0	0	0	0	0	0	0
Acidimicrobiales:OTU_368	0.0427	0.0054	0.0835	0	0.0266	0.01135	0.0209	0.0177	0.0277	0.0033	0.056	0	0	0	0
Alphaproteobacteria:OTU_481	0	0.08335	0	0	0.0051	0	0	0	0	0	0	0	0	0.0065	0
Family-XIV:OTU_523	0.0748	0.08325	0.0084	0	0.00565	0	0.012	0	0.00275	0	0.0622	0.013	0	0.0014	0
Order-III:OTU_439	0.0107	0.0831	0	0	0.0532	0.0069	0.0448	0.0266	0	0	0	0.013	0.0553	0.05505	0.0643
GIF9:OTU_620	0	0.0831	0	0	0	0	0	0	0	0	0	0	0	0	0
Proteobacteria:OTU_448	0	0	0	0	0.081	0.00815	0.0658	0	0	0	0	0	0.02545	0	0
Bacteroidetes:OTU_507	0	0.00205	0	0	0.00565	0.01015	0.009	0.0089	0	0.0067	0.0809	0	0	0.001	0
Parcubacteria:OTU_583	0.0107	0	0	0	0	0	0	0.0177	0.03045	0	0.0809	0.013	0	0.0079	0
TK10:OTU_773	0	0	0	0	0	0	0	0	0.01365	0	0.0809	0	0.0051	0.0014	0
Fibrobacterales:OTU_806	0.0321	0	0	0	0	0	0	0	0	0	0.0809	0	0	0	0
Gammaproteobacteria:OTU_862	0	0	0	0	0	0	0	0	0	0	0.0809	0	0	0	0
OPB54:OTU_757	0	0	0	0	0	0	0	0	0	0	0.0809	0	0	0	0
Pseudofulvimonas:OTU_919	0	0	0	0	0	0	0	0	0	0	0.0809	0	0	0	0
Draconibacteriaceae:OTU_1171	0	0	0	0	0	0	0	0	0	0	0.0809	0	0	0	0
Alphaproteobacteria:OTU_371	0	0.0806	0	0	0	0.0035	0.0239	0	0	0	0	0	0	0.0042	0.0161
Reinekea:OTU_569	0.0107	0	0	0	0	0	0.0418	0.0797	0	0	0.0249	0	0.0051	0.0041	0
Marinimicrobium:OTU_1488	0	0	0.0084	0	0	0	0	0.0797	0	0.0067	0.0062	0	0	0	0
Thiotrichales:OTU_1011	0	0.00205	0	0	0	0	0	0.0797	0	0	0	0	0	0.001	0
Cellvibrionaceae:OTU_940	0	0	0	0	0	0	0	0.0797	0.01405	0	0	0	0	0	0
Saccharibacteria:OTU_543	0	0.07915	0	0	0	0	0.0239	0	0	0	0	0.013	0	0.0052	0
GR-WP33-58:OTU_247	0.0321	0.0041	0	0	0.0278	0.07835	0.006	0.0266	0	0.0301	0.0187	0	0.0146	0.00205	0.0161
Saccharibacteria:OTU_354	0	0.0041	0.0167	0.0341	0.01135	0.0113	0.0209	0.0089	0.0363	0	0.0124	0.0781	0.0051	0.03	0.0482
Parcubacteria:OTU_661	0	0.02435	0.0418	0	0	0.00225	0.012	0	0.03595	0	0	0.0781	0.0051	0.0103	0.0161
DB1-14:OTU_501	0	0.07795	0	0	0	0	0	0	0	0	0	0	0	0.00345	0
Brumimicrobium:OTU_406	0	0	0	0	0.0209	0.0328	0.0777	0	0	0	0.0062	0	0.0051	0.0066	0
Alphaproteobacteria:OTU_606	0	0.07725	0	0	0	0	0	0	0	0	0	0	0	0	0
Desulfuromonadales:OTU_233	0	0.0771	0	0	0.0266	0.01855	0.0418	0	0	0	0	0.0651	0.0699	0.04925	0.0402
Candidatus-Chloroploca:OTU_568	0	0.0758	0	0	0	0	0	0	0	0	0	0	0	0	0
ML635J-40-aquatic-group:OTU_517	0	0.0758	0	0	0	0	0	0	0	0	0	0	0	0	0
Acholeplasma:OTU_263	0.0748	0.05685	0	0	0	0.0058	0	0	0	0	0	0	0.02545	0.03435	0
Bacteria:OTU_411	0.0748	0.00205	0.0084	0.0681	0.0158	0.0126	0.0598	0.0177	0.0164	0.0117	0	0.013	0	0.00205	0.008
Order-III:OTU_506	0.0748	0.06485	0.0084	0	0	0	0	0	0	0	0	0.013	0	0.0083	0
Clostridiales:OTU_939	0.0748	0.01355	0	0	0.0051	0.0011	0.012	0.0089	0	0	0	0.013	0.0051	0.0118	0.008
Spirochaetales:OTU_770	0.0748	0.021	0	0.0681	0	0.00335	0.0179	0	0	0	0	0.013	0.0051	0	0
Nitriliruptor:OTU_839	0.0748	0.0041	0.0334	0	0.0051	0.00225	0	0	0.03905	0.0017	0.0124	0.013	0	0	0
Luteolibacter:OTU_709	0.0748	0	0.0084	0	0	0	0	0	0	0	0	0.013	0	0	0
Bacteroidetes:OTU_776	0.0748	0	0	0	0	0	0	0	0	0	0	0.013	0.0051	0.0028	0.008
Methylonatrum:OTU_966	0.0748	0	0	0	0	0	0	0	0.00275	0	0	0	0	0	0
Desulfuromonadales:OTU_1149	0.0748	0	0	0	0	0	0	0	0	0	0	0.013	0	0	0
GR-WP33-58:OTU_1058	0.0748	0	0	0	0	0	0	0	0	0	0	0	0	0	0
Clostridia:OTU_1130	0.0748	0	0	0	0	0	0	0	0	0	0	0	0	0	0
Erythrobacteraceae:OTU_622	0	0.0359	0.0167	0	0	0	0	0.0354	0	0	0.0747	0.013	0	0.0014	0
Planococcaceae:OTU_915	0.0321	0	0	0	0	0	0	0	0.0195	0	0.0747	0	0	0	0
Microbacteriaceae:OTU_1649	0.0107	0	0	0	0	0	0	0	0	0.0017	0.0747	0	0	0	0
Chloroplast:OTU_1111	0	0	0.0084	0	0	0	0	0.0089	0.00545	0.0067	0.0747	0	0	0	0
Actinobacteria:OTU_890	0.0427	0	0	0	0	0	0	0	0	0	0.0747	0	0	0	0
C1-B045:OTU_992	0.0107	0	0	0	0	0	0.003	0	0	0	0.0747	0	0	0.0014	0
Rhodobacteraceae:OTU_1303	0	0	0	0	0	0	0	0	0	0	0.0747	0	0	0	0
Comamonadaceae:OTU_765	0	0	0	0	0	0	0	0	0	0	0.0747	0	0	0	0
Alphaproteobacteria:OTU_821	0	0	0	0	0	0	0	0	0	0	0.0747	0	0	0	0
Lutispora:OTU_1109	0	0	0	0	0	0	0	0	0	0	0.0747	0	0	0	0
Gammaproteobacteria:OTU_1547	0	0	0	0	0	0	0	0	0	0	0.0747	0	0	0	0
Brumimicrobium:OTU_249	0	0	0	0	0.02715	0.07465	0.0209	0.0089	0	0.0151	0	0	0	0.0038	0
Bacteria:OTU_239	0	0.0041	0	0	0.017	0.01245	0.0418	0	0	0	0	0.013	0.0051	0.0739	0.0482
Bacteroidetes:OTU_296	0	0.00205	0	0	0.0526	0.02555	0.0149	0	0	0	0	0	0.02475	0.07335	0.0643
ML635J-40-aquatic-group:OTU_961	0	0.0726	0.0084	0	0	0	0	0	0	0	0	0	0.01015	0.0142	0.008
Gammaproteobacteria:OTU_833	0	0.00205	0	0	0	0	0	0	0	0	0	0	0	0.00305	0.0723
Microbacteriaceae:OTU_618	0.0107	0.021	0.0167	0	0.0051	0.0068	0	0.0708	0.00275	0.0553	0	0	0.01015	0.00995	0.008
V2072-189E03:OTU_327	0.0427	0	0	0	0.0317	0.02205	0.0149	0	0	0	0	0.013	0.07055	0.001	0
SM1A02:OTU_377	0	0	0	0	0.0702	0.01685	0.0209	0	0	0	0	0	0.0197	0.01665	0.008
Marinospirillum:OTU_563	0	0.0061	0	0.0341	0.06965	0.00925	0.012	0	0	0	0.0062	0	0.05465	0.01525	0
Bdellovibrio:OTU_198	0	0	0	0.0341	0.04815	0.0692	0.0418	0.0443	0	0	0	0	0	0.0282	0
Proteobacteria:OTU_473	0	0.01895	0	0	0.01525	0.01625	0.0687	0	0	0	0	0	0	0.0055	0.0402
Nitriliruptor:OTU_1879	0.0214	0.0149	0	0	0.0266	0.0046	0.0179	0	0.00545	0	0.0684	0.013	0.0051	0.0083	0
Desulfobacteraceae:OTU_815	0	0	0	0	0	0	0	0	0	0	0.0684	0	0	0	0
Anaerobacillus:OTU_897	0.0321	0	0	0	0	0	0	0	0.03905	0	0.0684	0	0	0	0
Sphingobacteriales:OTU_799	0	0	0	0	0	0	0	0	0	0	0.0684	0	0	0	0
TK10:OTU_814	0	0	0	0	0	0	0	0	0	0	0.0684	0	0	0	0
Reichenbachiella:OTU_903	0	0	0	0	0	0	0	0	0	0	0.0684	0	0	0	0
Hirschia:OTU_914	0	0	0	0	0	0	0	0	0	0	0.0684	0	0	0	0
Opitutus:OTU_950	0	0	0	0	0	0	0	0	0	0	0.0684	0	0	0	0
Xanthomonadaceae:OTU_1187	0	0	0	0	0	0	0	0	0	0	0.0684	0	0	0	0
Anaerolineaceae:OTU_1280	0	0	0	0	0	0	0	0	0	0	0.0684	0	0	0	0
Cellvibrio:OTU_1379	0	0	0	0	0	0	0	0	0	0	0.0684	0	0	0	0
Spirochaeta-2:OTU_1519	0	0.0102	0	0.0681	0.00565	0.05925	0.0149	0	0	0	0	0	0.01015	0.0028	0
Spirochaeta-2:OTU_413	0.0427	0	0	0.0681	0.00565	0.03095	0.0389	0	0	0	0	0	0.02475	0.0028	0
Desulforhabdus:OTU_528	0	0	0	0.0681	0.0278	0.0397	0.009	0	0	0	0	0	0.01525	0	0
Desulfonatronospira:OTU_1104	0	0	0	0.0681	0.0051	0.0427	0.006	0	0	0	0	0	0.01015	0	0
Ruminococcaceae:OTU_592	0.0107	0.00205	0	0.0681	0.0583	0.00925	0.006	0	0	0	0.0124	0.026	0.0051	0.00445	0
Bacteria:OTU_729	0	0	0	0.0681	0	0.03595	0	0	0	0	0	0	0	0	0
Bacteria:OTU_456	0	0	0	0.0681	0.0051	0.03005	0.009	0	0	0	0	0	0.0051	0	0
possible-order-07:OTU_427	0.0427	0.00745	0	0.0681	0	0.0221	0.003	0	0	0	0	0	0.0343	0	0
Dethiobacter:OTU_683	0	0.00205	0	0.0681	0	0.0269	0.003	0	0	0.0017	0	0	0.0146	0	0
Firmicutes:OTU_499	0	0.00205	0	0.0681	0.0051	0.01935	0.0179	0	0	0	0	0	0.01015	0	0
Candidatus-Contubernalis:OTU_649	0.0427	0.0061	0	0.0681	0.0158	0.0068	0.003	0	0	0	0	0.013	0.02475	0	0
ML635J-21:OTU_707	0	0	0	0.0681	0.01015	0.007	0.006	0	0	0	0	0	0	0	0
Ruminococcaceae:OTU_820	0.0214	0.00205	0	0.0681	0	0.0078	0	0	0	0	0	0	0	0	0
MSBL8:OTU_1196	0	0	0	0.0681	0	0.00225	0.006	0	0	0	0	0	0.02035	0	0
Proteobacteria:OTU_993	0.0107	0	0	0.0681	0	0.00115	0	0	0	0	0	0	0.0343	0	0
Bacteria:OTU_1754	0	0	0	0.0681	0	0.00345	0	0	0	0	0	0	0	0	0
Clostridia:OTU_1903	0	0.00205	0	0.0681	0	0	0	0	0	0	0	0	0	0	0
NB1-n:OTU_465	0	0	0	0	0	0	0	0	0	0.067	0	0	0	0	0
Opitutae:OTU_640	0.0214	0	0.0668	0	0.0051	0.0011	0.006	0	0	0.0017	0	0	0.0146	0.0042	0
Methylonatrum:OTU_982	0	0	0.0668	0	0	0	0	0.0089	0.00275	0	0.0124	0	0	0	0
Rhodonellum:OTU_1020	0.0107	0	0.0668	0	0	0	0	0	0	0	0	0	0	0	0
Saccharibacteria:OTU_330	0.0107	0	0	0.0341	0.0209	0.0359	0.0538	0	0.06675	0.0017	0	0.013	0	0.00345	0.008
Sporocytophaga:OTU_697	0	0	0	0	0	0	0	0	0.0664	0	0.0062	0	0	0	0
PL-11B10:OTU_369	0	0	0	0	0.03615	0.0197	0.0658	0	0	0	0	0	0.02035	0	0
Cyclobacteriaceae:OTU_1346	0	0	0	0	0	0	0	0	0	0	0	0.0651	0	0	0
Alphaproteobacteria:OTU_459	0	0.01285	0	0	0.06455	0.00235	0.0209	0	0	0	0	0	0	0.0118	0.008
BSN166:OTU_549	0	0.06425	0	0	0	0	0	0	0	0	0	0	0	0	0
Opitutae:OTU_742	0.0641	0.00205	0	0.0341	0.0158	0.01155	0.0239	0.0443	0	0.0067	0.0062	0	0.01015	0.026	0
Blvii28-wastewater-sludge-group:OTU_486	0.0641	0.01765	0	0	0	0.0058	0.0149	0	0	0	0	0.013	0.0051	0	0
Bacteroidetes:OTU_366	0.0641	0	0	0	0.01075	0.01245	0.009	0	0	0	0.0124	0	0.0051	0.03605	0
KI89A-clade:OTU_516	0.0641	0.0054	0	0	0.01075	0.01485	0.0149	0	0	0	0.0062	0.013	0.0197	0.01775	0.008
Firmicutes:OTU_883	0.0641	0.0271	0.0084	0.0341	0.00565	0.007	0.012	0	0	0.0017	0	0	0.0051	0	0
Order-III:OTU_537	0.0641	0.0277	0	0	0	0	0	0	0	0.0201	0.0062	0	0	0	0
Oceanospirillales:OTU_780	0.0641	0	0.0334	0	0	0.0011	0	0	0	0.005	0	0	0	0.0041	0
Firmicutes:OTU_979	0.0641	0	0	0.0341	0	0.0067	0	0	0	0	0.0062	0.026	0.0051	0	0
Ruminococcaceae:OTU_958	0.0641	0	0	0.0341	0	0.00345	0	0	0	0	0.0249	0	0	0	0
Gammaproteobacteria:OTU_1169	0.0641	0	0	0	0	0	0	0	0	0	0.0062	0.013	0	0	0
Mollicutes:OTU_1081	0.0641	0	0	0	0	0.0011	0	0	0	0	0	0	0	0	0
Ruminococcaceae:OTU_1356	0.0641	0	0	0	0	0	0	0	0	0	0	0	0.0051	0	0
BD2-11-terrestrial-group:OTU_1421	0.0641	0	0	0	0	0	0	0	0	0	0	0	0	0	0
Oligoflexaceae:OTU_432	0	0.06365	0	0	0	0	0	0	0	0	0	0	0	0.00345	0
Thermoanaerobaculum:OTU_492	0	0.00745	0	0	0	0.01675	0.012	0	0	0	0	0	0.06355	0.0038	0
Bacteroidales:OTU_550	0	0.06355	0	0	0	0.0045	0	0	0	0	0	0	0	0.0014	0
ML635J-40-aquatic-group:OTU_460	0	0	0	0	0	0.06275	0.0299	0	0	0	0	0	0	0	0.0161
Glycocaulis:OTU_293	0	0.04885	0.0334	0	0.01075	0.00225	0.009	0.0089	0.00545	0.0017	0.0622	0	0.0051	0.01215	0
Acetobacteraceae:OTU_634	0.0107	0	0.0334	0	0	0	0	0	0	0	0.0622	0	0	0	0
Gammaproteobacteria:OTU_1061	0.0107	0	0	0	0	0	0	0	0	0	0.0622	0	0	0	0
Chloroflexi:OTU_835	0	0	0	0	0	0	0	0	0	0	0.0622	0	0	0	0
Sulfurimonas:OTU_755	0	0	0	0	0	0	0	0	0	0	0.0622	0.013	0	0	0
Asteroleplasma:OTU_803	0	0	0	0	0	0	0	0	0	0	0.0622	0	0	0	0
Roseomonas:OTU_884	0	0	0	0	0	0	0	0	0	0	0.0622	0	0	0	0
Gammaproteobacteria:OTU_1028	0	0	0	0	0	0	0	0	0	0	0.0622	0	0	0	0
Haliangium:OTU_1047	0	0	0	0	0	0	0	0	0	0	0.0622	0	0	0	0
Chloroplast:OTU_1153	0	0	0	0	0	0	0	0	0	0	0.0622	0	0	0	0
Variibacter:OTU_1384	0	0	0	0	0	0	0	0	0	0	0.0622	0	0	0	0
Rhizobiales:OTU_1407	0	0	0	0	0	0	0	0	0	0	0.0622	0	0	0	0
Peredibacter:OTU_269	0	0.02845	0	0	0.01015	0.04865	0.009	0.062	0.0219	0.01	0	0	0.0146	0.01105	0
Chromatocurvus:OTU_525	0	0	0.0084	0	0	0.0011	0.006	0.062	0.02225	0.0084	0.0436	0	0	0.00345	0.008
Cryomorphaceae:OTU_580	0.0427	0.0054	0.0084	0	0	0	0	0.062	0	0	0	0.013	0	0.01625	0
ML617.5J-3:OTU_636	0	0	0	0	0	0.00335	0.006	0.062	0	0	0	0	0.01015	0.001	0
Chloroplast:OTU_857	0	0.0162	0.0084	0	0	0	0	0.062	0.0082	0	0	0	0	0	0
SM1A02:OTU_471	0	0.0618	0	0	0	0	0	0	0	0	0.0124	0	0	0.0014	0
Spirochaeta-2:OTU_529	0	0.06165	0.0167	0	0	0.00115	0.006	0	0	0	0	0.013	0.01525	0.0184	0
Saccharibacteria:OTU_710	0.0427	0	0	0	0	0	0	0	0.0613	0	0.0062	0	0	0	0
Candidate-division-SR1:OTU_582	0	0.0609	0	0	0	0	0	0	0	0	0	0	0	0	0
ML635J-40-aquatic-group:OTU_308	0.0427	0.0509	0	0	0	0.01355	0.0149	0	0	0	0	0	0.0604	0.0069	0.008
Order-III:OTU_260	0	0.05945	0	0	0.0209	0.01035	0.0418	0	0	0	0	0	0.0051	0.0363	0.0241
Gracilibacteria:OTU_328	0	0	0.0084	0	0	0	0	0	0	0	0.0124	0	0.0343	0.05905	0.0562
Deltaproteobacteria:OTU_1237	0	0.0095	0.0585	0	0	0.00235	0.0149	0	0	0	0	0	0	0.0042	0
ML310M-34:OTU_676	0.0107	0.0041	0.0585	0	0	0	0	0.0089	0	0	0.0124	0.013	0.0146	0.0042	0
Bacteroidetes:OTU_812	0	0	0.0585	0	0	0	0	0.0177	0	0	0.0436	0	0	0	0
Flavobacteriaceae:OTU_930	0	0	0.0585	0	0	0	0	0	0.00275	0	0.0187	0	0	0	0
ML635J-40-aquatic-group:OTU_561	0	0.0583	0	0	0	0	0	0	0	0	0	0	0	0	0
Proteobacteria:OTU_321	0	0.04885	0	0	0	0	0	0	0	0	0	0	0.0197	0.05735	0.0402
ML635J-40-aquatic-group:OTU_1804	0	0	0	0	0.00565	0.05715	0.0149	0	0	0	0	0	0	0	0
Marinobacter:OTU_361	0	0.00205	0	0	0	0.05695	0	0	0	0	0	0	0	0.00345	0
Proteobacteria:OTU_294	0	0	0	0	0.0051	0.0045	0.0568	0	0	0	0	0.013	0.02475	0.04505	0.008
Anoxynatronum:OTU_1725	0	0.00745	0.0084	0	0	0	0.0149	0	0	0	0	0.0521	0.01015	0.0567	0.0161
Clostridiales:OTU_973	0	0.0108	0	0	0	0	0.006	0	0	0	0.056	0	0	0.00345	0.0161
Nitriliruptor:OTU_1795	0	0	0	0	0	0	0	0	0.00545	0	0.056	0	0	0	0
AKYG1722:OTU_875	0	0	0	0	0	0	0	0	0	0	0.056	0	0	0	0
possible-family-02:OTU_1687	0.0107	0	0	0	0	0	0	0	0	0	0.056	0	0	0	0
Constrictibacter:OTU_813	0	0	0	0	0	0	0	0	0	0	0.056	0	0	0	0
Oscillatoria:OTU_829	0	0	0	0	0	0	0	0	0	0	0.056	0	0	0	0
Pseudospirillum:OTU_1004	0	0	0	0	0	0	0	0	0	0	0.056	0	0	0	0
OM1-clade:OTU_1034	0	0	0	0	0	0	0	0	0	0	0.056	0	0	0	0
Clostridiales:OTU_1150	0	0	0	0	0	0	0	0	0	0	0.056	0	0	0	0
S0134-terrestrial-group:OTU_1182	0	0	0	0	0	0	0	0	0	0	0.056	0	0	0	0
OPB35-soil-group:OTU_1256	0	0	0	0	0	0	0	0	0	0	0.056	0	0	0	0
BD2-11-terrestrial-group:OTU_1309	0	0	0	0	0	0	0	0	0	0	0.056	0	0	0	0
Candidatus-Contubernalis:OTU_504	0	0	0	0	0	0.0558	0.006	0	0	0.0017	0	0	0	0	0
Candidatus-Fritschea:OTU_461	0	0.0555	0	0	0	0.00905	0.003	0	0	0	0	0	0	0.0052	0
Saccharibacteria:OTU_502	0	0.0554	0	0	0	0.0011	0.0179	0	0	0	0.0062	0.013	0.0051	0.0093	0
Alphaproteobacteria:OTU_484	0	0	0	0	0	0.0102	0.0149	0	0	0	0	0	0.0553	0.00725	0
Thioalkalivibrio:OTU_533	0	0.01825	0	0.0341	0.01075	0.0551	0.012	0	0	0	0	0	0.04445	0.00345	0.008
Brumimicrobium:OTU_332	0	0.04325	0.0084	0.0341	0.0221	0.0124	0.0389	0.0266	0	0	0.0062	0	0.05465	0.0293	0
Saccharibacteria:OTU_446	0.0214	0.01355	0	0	0.0051	0.02005	0	0	0	0	0	0	0.054	0.01115	0
Bacteria:OTU_298	0.0534	0	0	0	0.0158	0.0267	0.0209	0	0	0	0	0.0521	0.0051	0.024	0
Bacteroidetes:OTU_482	0.0534	0.00745	0	0	0	0	0	0	0	0	0	0	0	0	0
Parcubacteria:OTU_629	0.0534	0.00205	0	0.0341	0	0.0128	0.0179	0	0.00275	0	0	0.013	0.0146	0	0
Dethiobacter:OTU_1155	0.0534	0.0223	0	0	0	0.00115	0	0	0	0	0.0187	0	0	0	0
C1-B045:OTU_1359	0.0534	0	0	0	0	0	0.003	0	0	0	0.0436	0	0	0.00485	0
Desulfuromusa:OTU_1297	0.0534	0	0	0	0	0	0	0	0	0	0.0436	0	0	0	0
Desulfuromonadales:OTU_1234	0.0534	0	0	0	0	0.0011	0	0	0.01405	0	0.0062	0.026	0.0146	0	0
Chloroplast:OTU_1473	0.0534	0.00205	0	0	0	0	0	0	0	0	0.0187	0	0	0	0
Gammaproteobacteria:OTU_1639	0.0534	0	0	0	0	0	0	0	0	0.005	0	0	0	0	0
Caldilineaceae:OTU_1251	0.0534	0	0	0	0	0	0	0	0	0	0.0124	0	0	0	0
Fibrobacterales:OTU_1680	0.0534	0	0	0	0	0	0	0	0	0	0.0124	0	0	0	0
Clostridia:OTU_1184	0.0534	0.0054	0	0	0	0	0	0	0	0	0	0	0	0	0
BD2-11-terrestrial-group:OTU_1530	0.0534	0	0	0	0	0	0	0	0	0	0	0	0	0	0
Fibrobacterales:OTU_1916	0.0534	0	0	0	0	0	0	0	0	0	0	0	0	0	0
Phycisphaeraceae:OTU_660	0.0321	0	0	0	0.0532	0.0115	0.006	0	0	0	0	0.013	0.0305	0.00835	0
Sporocytophaga:OTU_1021	0.0107	0	0	0	0	0	0	0	0.0531	0	0.0062	0	0	0	0
Acidimicrobiales:OTU_576	0.0321	0	0	0	0.0215	0.0069	0.0179	0	0	0	0.0062	0.0521	0	0.0083	0
Rubellimicrobium:OTU_1790	0	0	0	0	0	0	0	0	0	0	0.0124	0.0521	0	0.001	0
Deltaproteobacteria:OTU_736	0	0	0	0	0	0	0	0	0	0	0	0.0521	0	0.0075	0
Cytophagales:OTU_1192	0	0.0054	0.0084	0	0	0	0	0	0	0	0	0.0521	0	0.00205	0
Opitutae:OTU_299	0	0.00205	0	0	0.05205	0.0323	0.0269	0	0	0	0	0.013	0.01015	0.0083	0.0321
Bacteria:OTU_466	0	0	0	0	0	0	0	0	0	0.0519	0	0	0	0	0
Bacteria:OTU_375	0	0.0169	0.0084	0	0.01075	0.0516	0.006	0	0	0	0.0062	0	0.0343	0.0056	0
Oligosphaeria:OTU_378	0.0107	0	0	0.0341	0	0.0514	0	0	0	0.0033	0	0	0.0146	0	0
Order-III:OTU_442	0	0.0513	0	0	0.01525	0.0067	0	0.0266	0.00275	0	0	0	0.0197	0.0052	0
Bdellovibrio:OTU_326	0	0.03455	0	0	0.0317	0.05125	0.0299	0	0	0	0	0.039	0.01015	0.01815	0.0402
Bacteria:OTU_731	0.0107	0	0	0	0	0	0.0508	0	0	0	0	0	0	0	0
Anaerolineaceae:OTU_387	0	0.0203	0	0.0341	0.0385	0.0427	0.003	0	0	0	0	0	0.0502	0.0024	0
NB1-n:OTU_438	0	0	0	0	0	0	0.003	0.0089	0	0.0502	0	0	0	0	0
BC-COM435:OTU_792	0.0214	0	0.0501	0	0	0.01005	0.0418	0.0089	0	0	0	0	0.0051	0.00205	0.0161
DB1-14:OTU_758	0.0321	0	0.0501	0	0	0	0	0.0089	0	0	0	0.013	0	0.0014	0
JG30-KF-CM66:OTU_1173	0	0.01895	0	0	0	0	0	0	0	0	0.0498	0	0	0	0
Cyclobacteriaceae:OTU_1056	0	0	0	0	0	0	0	0.0266	0	0	0.0498	0	0	0	0
Ornithinimicrobium:OTU_1185	0	0.00745	0	0	0	0	0	0	0.00275	0	0.0498	0	0	0	0
AT425-EubC11-terrestrial-group:OTU_1494	0.0321	0	0	0	0	0	0	0	0	0	0.0498	0	0	0	0
Piscirickettsiaceae:OTU_1067	0	0	0	0	0	0	0	0	0.00275	0	0.0498	0	0	0	0
Subgroup-6:OTU_1381	0	0	0	0	0	0	0	0	0	0	0.0498	0	0	0	0
Lautropia:OTU_1412	0	0	0	0	0	0	0	0	0	0	0.0498	0	0	0	0
Rhizobiales:OTU_1781	0	0	0	0	0	0	0	0	0	0	0.0498	0	0	0	0
Euzebya:OTU_666	0.0107	0.01285	0	0.0341	0.0493	0.0162	0.0448	0	0.00275	0	0.0062	0.026	0.0051	0	0
ML310M-34:OTU_381	0	0	0	0	0	0.00335	0.009	0	0	0	0	0	0	0.04925	0.0161
Urania-1B-19-marine-sediment-group:OTU_540	0.0107	0	0	0	0.01135	0.0093	0.012	0	0	0	0	0	0.04895	0.0434	0.0161
Cloacimonetes:OTU_802	0	0.00205	0	0	0	0.0102	0.006	0	0	0	0	0	0.04895	0	0.008
BD2-11-terrestrial-group:OTU_314	0.0427	0.0054	0	0	0.0221	0.01135	0.0299	0	0.00275	0	0	0.039	0.01525	0.04825	0
Opitutae:OTU_1003	0	0	0	0	0	0	0.006	0	0	0	0	0	0	0.001	0.0482
Ruminococcaceae:OTU_1841	0.0107	0.04735	0.0084	0	0	0.0045	0.012	0.0089	0	0	0.0062	0	0.0146	0.01615	0
Candidatus-Contubernalis:OTU_1586	0	0	0	0.0341	0.01135	0.0464	0.006	0	0	0	0	0	0	0	0
Phycisphaeraceae:OTU_579	0	0.0197	0	0	0.0454	0.01355	0.003	0	0	0	0	0.013	0.0292	0.01375	0.008
NB1-n:OTU_559	0	0	0	0	0	0	0	0	0	0.0452	0	0	0	0	0
Proteobacteria:OTU_505	0	0.0095	0	0	0.0158	0.01815	0.009	0.0443	0	0	0	0	0	0.00205	0
Rickettsiales:OTU_774	0	0.01355	0.0084	0	0	0.0034	0.0149	0.0443	0	0	0	0	0.02475	0.0069	0.0161
Clostridiales:OTU_698	0	0.00205	0	0	0	0	0	0.0443	0.01365	0	0.0062	0	0	0.0014	0
Opitutae:OTU_932	0	0.01355	0	0	0	0	0	0.0443	0	0	0	0.013	0	0	0.008
Victivallis:OTU_575	0.0107	0	0	0.0341	0	0.0442	0.012	0	0	0	0	0	0.0051	0	0
Bacteroidetes:OTU_208	0.0107	0.04405	0	0	0	0	0	0	0	0	0	0	0	0.00305	0
Lentisphaerae:OTU_846	0	0.01825	0	0	0.0051	0.0045	0.009	0.0089	0.00275	0	0	0	0.04385	0.0103	0
Urania-1B-19-marine-sediment-group:OTU_1051	0.0107	0	0	0	0.00565	0	0	0	0	0	0	0	0.04385	0.0056	0
Bacteria:OTU_1247	0	0	0	0	0.01015	0.0011	0	0	0	0	0	0	0.04385	0	0
Bacteroidetes:OTU_358	0	0.0251	0	0	0.00565	0	0	0	0	0	0.0062	0.039	0	0.0438	0.008
Desulfobacteraceae:OTU_1825	0	0	0	0	0	0.0104	0.012	0	0	0	0.0436	0	0	0	0
Betaproteobacteria:OTU_1119	0	0	0	0	0	0	0	0	0	0	0.0436	0	0	0	0
Desulfobacteraceae:OTU_999	0	0	0	0	0	0	0	0	0	0	0.0436	0	0	0	0
Altererythrobacter:OTU_964	0	0	0	0	0	0	0	0	0.00545	0	0.0436	0	0	0	0
Clostridium-sensu-stricto-8:OTU_1394	0	0	0	0	0	0	0	0	0.01405	0	0.0436	0	0	0	0
Ruminococcaceae:OTU_985	0	0	0	0	0	0	0	0	0	0	0.0436	0	0	0	0
Sandaracinus:OTU_1144	0	0	0	0	0	0	0	0	0	0	0.0436	0	0	0	0
Christensenellaceae-R-7-group:OTU_1188	0	0	0	0	0	0	0	0	0	0	0.0436	0	0	0	0
Anaerolinea:OTU_1207	0	0	0	0	0	0	0	0	0	0	0.0436	0	0	0	0
Bacteroidetes:OTU_1271	0	0	0	0	0	0	0	0	0	0	0.0436	0	0	0	0
Bacteroidetes:OTU_1773	0	0	0	0	0	0	0	0	0	0	0.0436	0	0	0	0
Order-III:OTU_532	0	0	0	0	0	0	0	0	0	0.0435	0.0062	0	0	0	0
Oligoflexaceae:OTU_435	0	0.04325	0	0	0.01075	0.03635	0.0239	0	0	0	0	0	0.02475	0.02095	0
ML635J-40-aquatic-group:OTU_229	0	0	0	0	0.01645	0.0371	0.0269	0.0266	0	0	0	0.026	0.03935	0.0432	0.0321
Lachnospiraceae:OTU_451	0	0	0	0	0	0	0	0	0	0	0	0	0.0051	0.04295	0
Candidate-division-SR1:OTU_440	0.0427	0.02435	0	0	0.03405	0.0035	0	0	0	0	0	0.013	0.02475	0.017	0.0161
Bacteriovoracaceae:OTU_574	0.0427	0.01895	0	0	0	0.0215	0.012	0.0089	0	0	0.0062	0	0	0.00485	0
Unknown-Family:OTU_467	0.0427	0.00745	0	0	0.0051	0.00345	0.012	0.0177	0	0	0.0062	0	0.01015	0.0165	0.008
Bacteria:OTU_554	0.0427	0.0277	0	0	0.0266	0.00235	0.009	0	0	0	0	0.026	0.01015	0.0038	0.008
Bacteria:OTU_496	0.0427	0.02435	0	0	0.0051	0.00815	0.009	0	0	0	0	0	0.01525	0	0.008
Alphaproteobacteria:OTU_942	0.0427	0	0.0084	0	0	0.0011	0	0	0.0277	0.0067	0.0124	0	0	0	0
Urania-1B-19-marine-sediment-group:OTU_713	0.0427	0	0	0	0.00565	0.0045	0	0	0	0	0	0	0	0.00935	0
Fastidiosipila:OTU_751	0.0427	0.0054	0	0.0341	0	0.00555	0	0	0	0.0017	0	0	0	0	0
Peptostreptococcaceae:OTU_793	0.0427	0	0	0	0	0.00235	0.003	0	0	0	0.0062	0	0.0197	0.0014	0
Pelagicoccus:OTU_876	0.0427	0	0	0	0	0.00225	0.006	0	0	0	0	0	0	0.0042	0
Family-XIV:OTU_1927	0.0427	0	0	0	0	0.00225	0	0	0	0	0.0062	0	0	0.0024	0
Chlamydiales:OTU_1225	0.0427	0	0	0	0	0.00115	0	0	0	0.0017	0	0	0	0.001	0
Nitrosomonas:OTU_1229	0.0427	0	0	0	0	0	0	0	0	0	0.0124	0.013	0	0	0
OPB54:OTU_1375	0.0427	0.0054	0	0.0341	0	0.0011	0	0	0	0	0	0	0	0	0
Haliangium:OTU_1301	0.0427	0	0	0	0.00565	0.0011	0	0	0	0	0	0	0	0	0
Chlamydiales:OTU_1662	0.0427	0.00205	0	0	0.0051	0	0	0	0	0	0	0	0	0	0
Bacteria:OTU_1235	0.0427	0.00205	0	0	0	0	0	0	0	0	0	0	0	0	0
Truepera:OTU_1877	0.0427	0	0	0	0	0	0	0	0	0	0	0	0	0	0
Thiotrichales:OTU_444	0.0214	0	0	0	0	0	0	0	0	0	0	0.026	0.0051	0.04215	0.008
Caldicoprobacter:OTU_809	0	0	0	0	0.04185	0.00805	0	0	0	0	0	0	0	0	0
SS1-B-03-39:OTU_584	0	0.021	0.0418	0	0	0.0034	0.003	0.0089	0	0	0.0187	0	0.0051	0.0353	0.0161
Flavobacterium:OTU_1018	0.0321	0	0.0418	0	0	0	0	0	0	0	0	0.013	0	0	0.008
Rickettsiales-Incertae-Sedis:OTU_1238	0	0	0.0418	0	0	0	0	0	0	0	0	0	0	0	0
Desulfuromonadales:OTU_1468	0	0	0.0418	0	0	0	0	0	0	0	0	0	0	0	0
Rhodobacteraceae:OTU_732	0.0107	0.0061	0	0	0.0051	0	0	0	0.04175	0	0.0373	0	0	0	0
Enterobacteriaceae:OTU_901	0	0	0	0	0	0	0	0	0.04175	0	0	0	0	0	0
Mollicutes:OTU_420	0	0.0414	0	0	0	0	0	0	0	0	0	0	0	0.00345	0
Opitutae:OTU_585	0	0.04125	0.0084	0	0	0	0	0	0	0	0	0	0	0	0
Phycisphaeraceae:OTU_394	0.0214	0.0359	0	0.0341	0.03285	0.01255	0.006	0	0	0	0	0	0.0051	0.00345	0.0402
GKS98-freshwater-group:OTU_345	0	0.03995	0	0	0	0.00335	0.0239	0.0089	0.0082	0	0	0.013	0.0051	0.03025	0
TA18:OTU_997	0	0.03995	0	0	0	0	0	0	0	0	0	0	0	0	0
Bacteria:OTU_485	0.0107	0.00745	0	0.0341	0.0278	0.0397	0.0239	0	0	0	0	0.013	0.0051	0.0114	0
Gottschalkia:OTU_1348	0.0107	0	0	0	0	0.00115	0	0	0	0	0	0	0.03935	0.0014	0
Gastranaerophilales:OTU_388	0.0107	0	0	0.0341	0.00565	0.03915	0.006	0	0	0	0	0	0	0	0
Desulfonatronospira:OTU_405	0	0	0	0.0341	0	0.0391	0.0179	0	0	0	0	0	0	0	0
Rhizobiales:OTU_353	0	0.0061	0.0084	0	0.03795	0.008	0.003	0.0177	0.00275	0	0.0187	0.039	0.02035	0.01995	0.0161
Roseovarius:OTU_336	0	0.00205	0	0	0.0215	0.00555	0.003	0.0089	0.03045	0	0	0.039	0.01015	0.026	0.008
Parcubacteria:OTU_463	0	0.0041	0	0	0.0215	0.0057	0.009	0	0	0	0	0.039	0	0.01225	0
Spirochaeta-2:OTU_701	0.0107	0.0095	0	0	0	0	0	0	0	0	0	0.039	0	0	0
Candidatus-Amoebophilus:OTU_1032	0	0.0095	0.0084	0	0	0.00225	0	0	0	0	0.0124	0.039	0	0.0066	0.0161
Verrucomicrobiales:OTU_911	0	0	0	0	0	0	0	0	0	0	0	0.039	0	0.00765	0
Desulfatiglans:OTU_1113	0	0.0041	0	0	0	0	0	0	0	0	0	0.039	0	0.0028	0.008
Waddlia:OTU_1133	0.0214	0	0	0	0	0	0	0	0	0	0	0.039	0.0051	0.0014	0
Cloacimonetes:OTU_1720	0	0	0	0	0	0	0	0	0	0	0	0.039	0	0	0
Spirochaeta-2:OTU_570	0	0	0	0	0.0051	0.02715	0.0389	0	0	0	0	0	0	0.0056	0.008
Alcanivorax:OTU_536	0	0	0	0.0341	0	0.0102	0.0389	0	0	0	0	0	0.01015	0.0014	0
Clostridiales:OTU_892	0	0	0	0	0.0051	0.0067	0	0.0089	0.03865	0.0067	0	0	0	0	0
Parcubacteria:OTU_677	0.0107	0.03865	0	0	0	0	0	0	0	0	0	0	0	0.00205	0
Saccharibacteria:OTU_887	0.0107	0	0	0	0	0	0	0	0.03865	0	0	0	0	0	0
Bacteroidetes:OTU_393	0	0.01765	0	0.0341	0	0.0034	0.0149	0	0	0	0.0062	0	0	0.0381	0
Rickettsiales:OTU_447	0	0.0379	0	0	0.01645	0.0078	0.009	0	0	0	0	0	0	0.00835	0
Rickettsiales:OTU_748	0	0.0379	0	0	0	0	0.012	0	0	0	0	0	0	0.01215	0
WCHB1-69:OTU_348	0.0107	0	0	0	0	0	0	0	0	0	0.0373	0	0	0.001	0
Flammeovirgaceae:OTU_796	0	0	0	0	0	0	0	0.0089	0	0	0.0373	0	0	0.009	0
Acidimicrobiales:OTU_952	0	0	0	0	0	0	0	0	0.01095	0	0.0373	0	0	0	0
KI89A-clade:OTU_1317	0	0	0	0	0	0	0	0	0	0	0.0373	0	0	0	0
Phyllobacteriaceae:OTU_1489	0	0.0054	0	0	0	0	0	0	0	0	0.0373	0	0	0	0.008
Chloroplast:OTU_1031	0	0	0	0	0	0	0	0	0	0	0.0373	0	0	0	0
JG30-KF-CM45:OTU_1054	0	0	0	0	0	0	0	0	0	0	0.0373	0	0	0	0
EUB33-2:OTU_1105	0	0	0	0	0	0	0	0	0	0	0.0373	0	0	0	0
NS9-marine-group:OTU_1246	0	0	0	0	0	0	0	0	0	0	0.0373	0	0	0	0
Desulfuromonadales:OTU_1298	0	0	0	0	0	0	0	0	0	0	0.0373	0	0	0	0
Caldilineaceae:OTU_1311	0	0	0	0	0	0	0	0	0	0	0.0373	0	0	0	0
Novosphingobium:OTU_1339	0	0	0	0	0	0	0	0	0	0	0.0373	0	0	0	0
Sandaracinus:OTU_1351	0	0	0	0	0	0	0	0	0	0	0.0373	0	0	0	0
Xanthomonadaceae:OTU_1376	0	0	0	0	0	0	0	0	0	0	0.0373	0	0	0	0
Bacteroidetes-vadinHA17:OTU_1404	0	0	0	0	0	0	0	0	0	0	0.0373	0	0	0	0
Anaerolineaceae:OTU_1408	0	0	0	0	0	0	0	0	0	0	0.0373	0	0	0	0
Parvibaculum:OTU_1672	0	0	0	0	0	0	0	0	0	0	0.0373	0	0	0	0
ML310M-34:OTU_380	0	0.0149	0.0084	0	0	0.00345	0.0239	0	0	0	0	0	0	0.0372	0.008
Parcubacteria:OTU_971	0	0.03715	0	0	0	0	0	0	0	0	0	0	0	0	0
Rickettsiales:OTU_441	0	0.0367	0	0	0	0.00345	0.009	0.0177	0	0	0	0	0	0.00625	0.008
Marinilabiaceae:OTU_494	0	0.0366	0	0	0	0	0	0	0	0	0	0	0.0051	0.02255	0
Oligosphaerales:OTU_433	0	0.0366	0	0	0	0.01915	0.003	0	0	0	0	0	0.0146	0	0
Waddlia:OTU_691	0	0.0366	0	0	0	0	0.003	0	0	0	0	0	0.0051	0	0
Haloplasma:OTU_1195	0.0107	0.00745	0	0	0	0	0	0	0.0363	0	0.0124	0	0	0	0.008
Opitutae:OTU_597	0	0.0359	0	0	0.01135	0.00575	0	0	0	0	0	0	0	0	0.0321
Rickettsiales:OTU_795	0	0.0359	0	0	0	0	0	0	0	0	0	0	0	0.0014	0
Alphaproteobacteria:OTU_724	0	0.0359	0	0	0	0	0	0	0	0	0	0	0	0	0
Bacteroidetes:OTU_844	0	0.0054	0	0	0	0.00225	0	0.0354	0	0	0	0	0	0.00585	0
Cytophagales:OTU_1103	0	0	0.0334	0	0	0	0	0.0354	0.00545	0	0.0062	0	0	0	0
Order-III:OTU_990	0.0214	0	0	0	0	0	0	0.0354	0	0.005	0	0	0	0	0
Parcubacteria:OTU_1276	0	0.00745	0.0084	0	0	0	0.003	0.0354	0.00275	0	0	0	0	0	0
Rickettsiales:OTU_1077	0	0.00745	0	0	0	0	0	0.0354	0	0	0	0	0	0	0
Candidatus-Captivus:OTU_409	0	0.0054	0	0	0	0	0.009	0	0	0	0	0	0	0.0348	0.008
Spirochaeta-2:OTU_1819	0	0.0115	0	0.0341	0.0209	0.00465	0.0179	0.0089	0	0	0	0.013	0.02475	0.0347	0.0241
Methylococcales:OTU_696	0.0107	0.03455	0	0	0	0	0	0	0	0	0	0	0.01015	0	0
Gammaproteobacteria:OTU_1213	0.0214	0	0	0	0	0.00225	0	0	0	0	0	0.013	0.0343	0	0
SM2D12:OTU_372	0	0.0108	0	0.0341	0.00565	0.0223	0.003	0.0266	0	0	0	0.013	0	0.03305	0
Opitutae:OTU_498	0.0214	0.0257	0.0251	0.0341	0.0051	0.0149	0.0239	0.0089	0	0	0.0124	0.026	0	0.0165	0
Gammaproteobacteria:OTU_426	0.0214	0	0	0.0341	0.0311	0.01855	0.0209	0	0	0	0	0	0.02035	0.0014	0
Sphingobacteriales:OTU_542	0	0.00205	0	0.0341	0	0.02445	0.012	0	0	0	0	0	0.0051	0	0
Halobacteroidaceae:OTU_641	0	0	0	0.0341	0.0051	0.0224	0.003	0	0	0.0067	0	0	0	0	0
:OTU_797	0	0	0	0.0341	0.0158	0.0171	0	0.0177	0.00275	0	0	0	0.0051	0.0028	0
marine-group:OTU_924	0	0	0	0.0341	0.00565	0.0046	0.003	0	0.00545	0.0067	0.0311	0	0.0146	0.0028	0.0161
Saccharibacteria:OTU_538	0	0.0095	0	0.0341	0.0158	0.00915	0.0179	0	0	0	0	0.013	0	0.001	0.008
Cloacimonetes:OTU_621	0	0	0	0.0341	0	0.0207	0	0	0	0	0	0	0	0	0
Dethiobacter:OTU_1659	0.0107	0.0054	0	0.0341	0	0.0102	0.009	0.0089	0	0.0033	0	0.013	0	0	0
Desulfobacteraceae:OTU_975	0	0	0	0.0341	0	0.007	0	0	0	0	0	0	0	0	0
PL-11B10:OTU_716	0	0.00205	0	0.0341	0	0.00575	0.003	0	0	0	0	0	0.0146	0	0
Bacteroidetes:OTU_1040	0	0.0169	0	0.0341	0	0.00115	0.006	0	0	0	0	0	0.02545	0.00725	0
Bacteria:OTU_1012	0.0214	0	0	0.0341	0	0.0035	0.006	0	0	0	0	0	0	0	0
PL-11B10:OTU_623	0	0	0	0.0341	0.00565	0.0174	0	0	0	0	0	0	0	0	0
Clostridia:OTU_880	0	0.0095	0	0.0341	0	0.00915	0.006	0	0	0	0	0	0.01015	0	0
Cerasicoccus:OTU_1402	0	0.00815	0	0.0341	0.00565	0.0046	0.006	0	0	0	0	0.013	0	0.00305	0
Bacteroidetes:OTU_714	0.0107	0	0	0.0341	0	0.01045	0	0	0	0	0	0	0.02475	0.001	0
:OTU_828	0	0.0108	0	0.0341	0.0215	0.0056	0.003	0	0	0	0	0	0	0.001	0
ML635J-21:OTU_853	0	0	0	0.0341	0	0.01255	0.003	0	0	0	0	0	0	0	0
OPB54:OTU_886	0	0	0	0.0341	0	0.0115	0.009	0	0	0	0	0	0	0	0
Hydrogenedentes:OTU_937	0	0	0	0.0341	0.01075	0.0057	0.003	0	0	0	0	0	0.01015	0.001	0
Gammaproteobacteria:OTU_1277	0	0	0	0.0341	0	0.0046	0.006	0	0	0	0	0	0	0.0051	0
Lachnospiraceae:OTU_1029	0	0.00205	0	0.0341	0.00565	0.0034	0	0	0	0	0	0	0	0.00585	0
Dethiobacter:OTU_827	0	0	0	0.0341	0	0.00905	0	0	0	0	0	0	0	0	0
vadinHA49:OTU_1048	0	0	0	0.0341	0	0.0058	0.003	0	0	0	0	0	0	0	0
Alphaproteobacteria:OTU_1248	0	0	0	0.0341	0	0.00905	0.003	0	0	0	0	0	0	0	0
Firmicutes:OTU_1087	0	0	0	0.0341	0.0051	0.00795	0	0	0	0	0	0	0	0	0
Bacteria:OTU_1399	0	0.00205	0	0.0341	0.00565	0.0068	0	0	0	0	0	0	0	0	0
Firmicutes:OTU_957	0	0	0	0.0341	0	0.00225	0.009	0	0	0	0	0	0.01015	0	0
Bacteria:OTU_1265	0	0	0	0.0341	0	0.0035	0.006	0	0	0	0	0	0	0	0
ML635J-40-aquatic-group:OTU_1284	0	0	0	0.0341	0	0.0058	0	0	0	0	0	0	0.01015	0	0
Cloacimonetes:OTU_963	0	0	0	0.0341	0	0.007	0	0	0	0	0	0	0	0	0
Firmicutes:OTU_987	0	0	0	0.0341	0	0.0057	0	0	0	0	0	0	0	0.0014	0
ML635J-40-aquatic-group:OTU_994	0	0	0	0.0341	0	0.00445	0	0	0	0	0	0	0.0197	0	0
Bacteroidetes:OTU_1093	0	0	0	0.0341	0	0.007	0	0	0	0	0	0	0	0	0
MSBL3:OTU_1753	0	0	0	0.0341	0	0.0046	0.003	0	0	0	0	0	0	0	0
Clostridiaceae-2:OTU_1269	0	0	0	0.0341	0.01075	0.00235	0	0	0	0	0	0	0	0	0
Bacteria:OTU_1521	0	0	0	0.0341	0	0.00235	0.003	0	0	0	0	0	0	0	0
Alphaproteobacteria:OTU_1582	0	0	0	0.0341	0	0.00345	0	0	0	0	0	0	0.0146	0	0
Bacteroidetes:OTU_1216	0	0	0	0.0341	0	0.00235	0.003	0	0	0	0	0	0	0	0
PL-11B10:OTU_1463	0	0	0	0.0341	0	0.00335	0	0	0	0	0	0	0	0	0
WA-aaa01f12:OTU_1474	0	0	0	0.0341	0	0.00335	0	0	0	0	0	0	0	0	0
Hydrogenedentes:OTU_1622	0.0214	0	0	0.0341	0	0	0	0	0	0	0	0	0	0	0
Anaerolineaceae:OTU_1656	0.0107	0	0	0.0341	0	0.0011	0	0	0	0	0	0	0	0	0
MSBL8:OTU_1674	0	0	0	0.0341	0	0.0034	0	0	0	0	0	0	0	0	0
Gammaproteobacteria:OTU_1583	0	0	0	0.0341	0	0.00235	0	0	0	0	0	0	0	0	0
Bdellovibrio:OTU_343	0	0.03305	0	0	0	0.03395	0.0209	0	0	0	0	0	0	0.00345	0
MSBL8:OTU_488	0	0.01895	0	0	0	0.0336	0	0	0	0	0	0	0.0051	0	0
Bacteria:OTU_664	0	0	0	0	0	0	0	0	0	0.0335	0	0	0	0	0
Rickettsiales-Incertae-Sedis:OTU_767	0.0107	0.03325	0.0334	0	0.00565	0.00685	0.0329	0.0089	0	0	0	0	0	0.00305	0
Sphingobacteriales:OTU_1439	0	0	0.0334	0	0	0	0	0	0	0	0	0	0	0	0
SM2F11:OTU_1212	0	0	0.0334	0	0	0	0	0	0	0	0	0	0	0	0
Flammeovirgaceae:OTU_1555	0	0	0.0334	0	0	0	0	0	0	0	0	0	0	0	0
SM1A02:OTU_357	0	0.03325	0.0084	0	0.01075	0.00815	0.0179	0	0	0	0.0249	0.013	0	0.01885	0.008
Alphaproteobacteria:OTU_760	0	0.03325	0	0	0	0	0	0	0	0	0	0	0	0	0
Bacteria:OTU_1736	0	0	0	0	0	0	0	0	0.0332	0	0	0	0	0	0
Rhodopirellula:OTU_715	0	0	0	0	0.03285	0.00795	0.009	0	0	0	0	0	0	0.00205	0
ML310M-34:OTU_431	0	0.0108	0	0	0	0.00345	0.003	0.0089	0	0	0.0062	0	0.0146	0.0325	0.0321
ML635J-40-aquatic-group:OTU_497	0.0321	0.00205	0	0	0	0	0	0	0	0	0.0187	0	0	0.001	0
BD2-11-terrestrial-group:OTU_544	0.0321	0	0	0	0.0158	0.02055	0.012	0	0	0	0	0	0.01015	0.0107	0
Fibrobacterales:OTU_1285	0.0321	0.01285	0	0	0	0.0034	0.009	0	0.0082	0	0.0187	0	0.0146	0.0014	0.0161
Fastidiosipila:OTU_601	0.0321	0.0197	0	0	0	0.0046	0	0	0	0	0.0062	0.026	0.01015	0.0014	0
Nitriliruptor:OTU_784	0.0321	0	0	0	0	0.0011	0	0	0.02735	0	0.0311	0	0	0	0
Anaerobacillus:OTU_1022	0.0321	0.00205	0	0	0	0	0	0	0.00275	0	0.0249	0.013	0	0	0
Clostridiales:OTU_1010	0.0321	0.00205	0	0	0.00565	0.00815	0	0	0	0	0	0	0.0146	0	0
Clostridiales:OTU_873	0.0321	0.0223	0	0	0	0.0011	0	0	0	0.0033	0.0062	0	0	0	0
WCHB1-02:OTU_879	0.0321	0.0264	0	0	0	0	0	0	0	0	0	0	0	0	0
Ruminococcaceae:OTU_1186	0.0321	0.00205	0	0	0	0	0.009	0	0	0	0.0124	0	0	0.0014	0
Dehalobacter:OTU_1197	0.0321	0.0041	0	0	0	0	0.009	0	0	0.0017	0.0062	0	0	0	0
Opitutae:OTU_894	0.0321	0	0	0	0	0.00555	0.003	0	0	0	0	0	0	0	0
NB1-n:OTU_970	0.0321	0.00815	0	0	0	0	0	0	0	0	0	0	0	0	0
Azoarcus:OTU_1362	0.0321	0	0.0084	0	0	0	0	0	0	0	0.0124	0	0	0	0
Aquisalimonas:OTU_1631	0.0321	0.00205	0	0	0	0	0	0	0	0.0033	0	0	0	0	0
PL-11B10:OTU_1442	0.0321	0	0	0	0.00565	0	0	0	0	0	0	0	0.0051	0	0
Order-III:OTU_1464	0.0321	0	0	0	0	0	0	0	0	0	0	0.026	0	0	0
Clostridiales-vadinBB60-group:OTU_1528	0.0321	0	0	0	0	0.00235	0	0	0	0	0	0	0	0	0
Syntrophus:OTU_1716	0.0321	0.00205	0	0	0	0.00115	0	0	0	0	0	0	0	0	0
possible-family-02:OTU_1607	0.0321	0	0	0	0	0	0	0	0	0	0	0.013	0	0	0
TM6:OTU_1522	0.0321	0	0	0	0	0	0	0	0	0	0	0	0	0	0
Order-III:OTU_1620	0.0321	0	0	0	0	0	0	0	0	0	0	0	0	0	0
Bacteria:OTU_1633	0.0321	0	0	0	0	0	0	0	0	0	0	0	0	0	0
Bacteria:OTU_1711	0.0321	0	0	0	0	0	0	0	0	0	0	0	0	0	0
Sphingobacteriales:OTU_599	0	0.0312	0	0	0	0.00235	0.006	0	0	0	0	0.026	0.0146	0.00305	0
Gaiellales:OTU_816	0.0107	0	0	0	0	0	0.003	0	0.0168	0	0.0311	0.026	0	0.00485	0.008
Clostridium-sensu-stricto-13:OTU_782	0	0.00205	0	0	0	0	0	0	0	0	0.0311	0	0	0.001	0
AT425-EubC11-terrestrial-group:OTU_868	0	0	0	0	0	0	0	0	0.01365	0	0.0311	0	0	0	0
Truepera:OTU_909	0	0	0	0	0	0	0	0	0.01365	0	0.0311	0	0	0	0
Roseomonas:OTU_1170	0	0	0	0	0	0	0	0	0	0	0.0311	0	0	0	0
Halieaceae:OTU_1257	0.0107	0.00205	0.0251	0	0	0	0	0	0	0	0.0311	0	0	0	0
Thioalkalispira:OTU_1239	0.0107	0	0	0	0	0	0	0	0	0	0.0311	0.013	0	0	0
Gemmatimonas:OTU_1330	0	0	0.0084	0	0	0	0	0	0	0	0.0311	0	0	0	0
S0134-terrestrial-group:OTU_1259	0	0	0	0	0	0	0	0	0	0	0.0311	0	0	0	0
Sorangium:OTU_1272	0	0	0	0	0	0	0	0	0	0	0.0311	0	0	0	0
Pseudoxanthomonas:OTU_1364	0	0	0	0	0	0	0	0	0	0	0.0311	0	0	0	0
S0134-terrestrial-group:OTU_1368	0	0	0	0	0	0	0	0	0	0	0.0311	0	0	0	0
Chitinophagaceae:OTU_1552	0	0	0	0	0	0	0	0	0	0	0.0311	0	0	0	0
Polaromonas:OTU_1688	0	0	0	0	0	0	0	0	0	0	0.0311	0	0	0	0
BD2-11-terrestrial-group:OTU_1702	0	0	0	0	0	0	0	0	0	0	0.0311	0	0	0	0
Myxococcales:OTU_1714	0	0	0	0	0	0	0	0	0	0	0.0311	0	0	0	0
Betaproteobacteria:OTU_1717	0	0	0	0	0	0	0	0	0	0	0.0311	0	0	0	0
S0134-terrestrial-group:OTU_1737	0	0	0	0	0	0	0	0	0	0	0.0311	0	0	0	0
Gammaproteobacteria:OTU_1797	0	0	0	0	0	0	0	0	0	0	0.0311	0	0	0	0
Proteobacteria:OTU_1026	0	0.0305	0	0	0	0	0	0	0	0	0	0	0	0	0
NB1-n:OTU_711	0.0214	0	0	0	0	0.00345	0	0.0089	0	0.0301	0	0	0.0146	0	0
possible-genus-03:OTU_633	0	0	0	0	0	0.0011	0	0	0	0.0301	0	0	0	0	0
Bacteria:OTU_694	0.0107	0.0197	0	0	0	0.00345	0.0149	0	0.0082	0	0	0	0.0051	0.02995	0
Saccharibacteria:OTU_1208	0	0	0	0	0.00565	0.00225	0.0299	0	0.00275	0	0	0	0	0.001	0
Acinetobacter:OTU_777	0.0214	0.0115	0	0	0.026	0	0	0	0.00545	0	0	0.013	0.0292	0	0
Natronincola:OTU_586	0	0	0	0	0	0	0	0	0	0	0	0	0	0.0289	0
Bacteria:OTU_474	0	0.0054	0	0	0.01015	0.0288	0.003	0	0	0	0	0	0.01015	0	0
Alphaproteobacteria:OTU_509	0.0107	0	0	0	0.0209	0.0287	0.0239	0	0	0.0017	0	0	0.0197	0	0
NB1-n:OTU_807	0	0	0	0	0	0	0	0	0	0.0285	0	0	0	0	0
Urania-1B-19-marine-sediment-group:OTU_479	0	0	0	0	0	0	0.006	0	0	0	0.0062	0.013	0.0051	0.0281	0.0241
Opitutae:OTU_1180	0	0.0277	0	0	0	0	0	0	0	0	0	0	0	0	0
Gammaproteobacteria:OTU_503	0	0	0	0	0.02715	0.0124	0.0179	0.0089	0	0	0	0	0	0.01385	0.0161
Verrucomicrobiales:OTU_825	0	0	0	0	0	0.0011	0.012	0.0266	0	0	0	0	0	0.0038	0.0161
Bacteria:OTU_790	0	0	0	0	0.0266	0.00345	0.006	0	0	0	0	0	0	0	0
possible-genus-06:OTU_1008	0	0.0041	0	0	0	0	0.003	0.0266	0	0	0	0	0	0.0028	0
Peredibacter:OTU_1338	0	0	0	0	0	0	0	0.0266	0	0	0	0	0	0	0
Legionella:OTU_600	0	0	0	0	0.0158	0.0056	0.0179	0	0	0	0	0.013	0	0.02655	0
TA18:OTU_457	0	0	0	0	0.0051	0.0035	0.003	0	0	0.0017	0	0.026	0.02475	0.02365	0.0241
Alkalimonas:OTU_515	0.0107	0.0149	0	0	0.0051	0.0256	0	0	0	0	0	0.026	0	0.001	0
Verrucomicrobiaceae:OTU_1001	0.0214	0.0115	0	0	0	0.00335	0.003	0.0089	0.00545	0.0017	0	0.026	0.0051	0.00955	0.008
Planctomycetaceae:OTU_593	0.0107	0.0115	0.0084	0	0.00565	0.0034	0	0	0	0	0	0.026	0.0197	0.0104	0
Cryomorphaceae:OTU_685	0	0.01765	0	0	0	0	0	0	0	0	0.0062	0.026	0	0.00345	0
Bacteroidetes:OTU_1070	0	0.0041	0	0	0	0	0	0	0	0	0	0.026	0	0.001	0
possible-genus-03:OTU_1605	0.0107	0	0	0	0	0.00235	0	0	0	0	0	0.026	0	0.0028	0
Saccharibacteria:OTU_1064	0	0	0	0	0	0	0	0	0	0	0.0249	0.026	0	0	0
LWSR-14:OTU_1218	0	0	0.0167	0	0	0	0	0	0.01405	0	0	0.026	0	0.001	0
DEV007:OTU_1290	0	0	0	0	0	0.00115	0	0	0	0	0	0.026	0	0.0014	0
Bacteroidetes:OTU_679	0.0214	0.0258	0	0	0	0.0135	0.003	0	0	0	0	0	0	0	0
Spirochaeta-2:OTU_520	0	0.0257	0	0	0	0.0046	0.003	0	0	0	0	0	0	0.0014	0
Rickettsiales:OTU_968	0	0.0257	0	0	0.00565	0.0046	0	0	0	0	0	0	0	0	0
Parcubacteria:OTU_1670	0.0107	0.00205	0	0	0	0.00235	0	0	0	0	0	0	0.02545	0	0
Deltaproteobacteria:OTU_635	0	0	0.0251	0	0	0	0	0	0	0	0.0249	0	0	0.01665	0
Cryomorphaceae:OTU_672	0	0	0	0	0	0	0	0.0177	0	0.0251	0	0	0	0	0
Chloroplast:OTU_845	0	0.0095	0.0251	0	0.01075	0.00335	0.009	0	0	0	0	0	0	0	0
Parcubacteria:OTU_726	0	0.0251	0	0	0	0	0	0.0089	0	0	0	0.013	0	0	0
Opitutae:OTU_1591	0	0	0.0251	0	0	0	0	0	0	0	0	0	0	0	0
Flavobacteriales:OTU_1592	0	0	0.0251	0	0	0	0	0	0	0	0	0	0	0	0
GR-WP33-58:OTU_1013	0	0.0041	0	0	0.0051	0.0069	0	0	0	0	0.0249	0	0	0	0
Clostridiales:OTU_1037	0	0.0223	0.0084	0	0	0	0	0	0	0	0.0249	0	0	0	0
Alkalibaculum:OTU_1491	0	0	0	0	0	0	0	0	0.01095	0	0.0249	0	0	0	0
BG.g7:OTU_1556	0	0	0	0	0	0	0	0	0	0	0.0249	0	0	0	0
Sphingobacteriales:OTU_1648	0.0214	0	0	0	0	0	0	0	0	0	0.0249	0	0	0	0
Pseudospirillum:OTU_1401	0	0	0	0	0	0	0	0	0.01405	0	0.0249	0	0	0	0
AT425-EubC11-terrestrial-group:OTU_1471	0.0107	0	0	0	0	0	0	0	0	0	0.0249	0	0	0	0
Geofilum:OTU_1704	0	0	0	0	0	0	0	0	0.00275	0	0.0249	0	0	0	0
Longispora:OTU_1135	0	0	0	0	0	0	0	0	0	0	0.0249	0	0	0	0
Pseudospirillum:OTU_1181	0	0	0	0	0	0	0	0	0	0	0.0249	0	0	0	0
Saccharibacteria:OTU_1190	0	0	0	0	0	0	0	0	0	0	0.0249	0	0	0	0
Paenibacillus:OTU_1278	0	0	0	0	0	0	0	0	0	0	0.0249	0	0	0	0
Anaerolineaceae:OTU_1304	0	0	0	0	0	0	0	0	0	0	0.0249	0	0	0	0
Flammeovirgaceae:OTU_1315	0	0	0	0	0	0	0	0	0	0	0.0249	0	0	0	0
possible-family-02:OTU_1321	0	0	0	0	0	0	0	0	0	0	0.0249	0	0	0	0
Myxococcales:OTU_1322	0	0	0	0	0	0	0	0	0	0	0.0249	0	0	0	0
Pseudospirillum:OTU_1372	0	0	0	0	0	0	0	0	0	0	0.0249	0	0	0	0
Blastocatella:OTU_1595	0	0	0	0	0	0	0	0	0	0	0.0249	0	0	0	0
Caldilineaceae:OTU_1666	0	0	0	0	0	0	0	0	0	0	0.0249	0	0	0	0
Gammaproteobacteria:OTU_1667	0	0	0	0	0	0	0	0	0	0	0.0249	0	0	0	0
Lutispora:OTU_1745	0	0	0	0	0	0	0	0	0	0	0.0249	0	0	0	0
Pelagicoccus:OTU_1746	0	0	0	0	0	0	0	0	0	0	0.0249	0	0	0	0
Leptolyngbya:OTU_1766	0	0	0	0	0	0	0	0	0	0	0.0249	0	0	0	0
Legionella:OTU_1792	0	0	0	0	0	0	0	0	0	0	0.0249	0	0	0	0
Cyclobacteriaceae:OTU_1802	0	0	0	0	0	0	0	0	0	0	0.0249	0	0	0	0
Desulfuromonadales:OTU_1822	0	0	0	0	0	0	0	0	0	0	0.0249	0	0	0	0
Methylotenera:OTU_1823	0	0	0	0	0	0	0	0	0	0	0.0249	0	0	0	0
possible-family-01:OTU_1834	0	0	0	0	0	0	0	0	0	0	0.0249	0	0	0	0
Deltaproteobacteria:OTU_1840	0	0	0	0	0	0	0	0	0	0	0.0249	0	0	0	0
NS11-12-marine-group:OTU_1856	0	0	0	0	0	0	0	0	0	0	0.0249	0	0	0	0
Candidate-division-SR1:OTU_454	0.0107	0.0223	0	0	0	0.007	0.003	0	0	0	0	0	0.02475	0.00345	0
Bacteria:OTU_546	0	0.01355	0	0	0.01135	0.0236	0	0	0	0	0	0	0.02475	0	0
Bacteroidetes:OTU_521	0	0.01355	0	0	0	0.02285	0.012	0	0	0	0	0	0.02475	0	0
ML635J-40-aquatic-group:OTU_750	0	0.0223	0	0	0	0.0102	0	0	0	0	0	0	0.02475	0.001	0.008
Dethiosulfatibacter:OTU_1083	0.0107	0.0115	0	0	0.0051	0	0	0	0	0	0	0	0.02475	0.0042	0
Alphaproteobacteria:OTU_786	0	0	0	0	0.0051	0	0.009	0	0	0	0	0.013	0.02475	0.0014	0.0161
Candidate-division-SR1:OTU_866	0.0214	0.00745	0	0	0	0	0	0	0	0	0	0	0.02475	0	0
Bacteroidetes:OTU_1423	0	0	0	0	0	0	0	0	0	0	0	0	0.02475	0.0014	0
OPB54:OTU_1006	0.0107	0	0	0	0	0	0.003	0	0	0	0.0062	0	0.02475	0.001	0
Gammaproteobacteria:OTU_512	0	0.00205	0	0	0	0.0245	0	0	0	0	0	0	0.0051	0	0
Family-XIV:OTU_588	0	0.02435	0	0	0	0.02135	0.009	0	0	0.005	0.0124	0	0.01015	0	0
BD2-11-terrestrial-group:OTU_863	0	0.02435	0	0	0	0.00905	0.009	0	0	0	0	0	0	0	0
Clostridiales:OTU_1231	0.0107	0.02435	0	0	0	0	0	0	0	0	0.0062	0	0	0	0
Phycisphaeraceae:OTU_524	0	0.0095	0	0	0.01075	0.00575	0	0	0.00275	0	0.0062	0.013	0.0197	0.0114	0.0241
Marinicella:OTU_1015	0	0	0	0	0	0	0	0	0	0	0	0	0.0051	0.00485	0.0241
Bacteria:OTU_712	0	0.0102	0	0	0	0.0035	0	0	0	0	0	0	0	0.02395	0
Parachlamydiaceae:OTU_747	0	0.01355	0	0	0	0	0.003	0	0	0	0	0	0	0.02395	0
Gammaproteobacteria:OTU_605	0	0	0	0	0.0051	0.0145	0.0239	0	0	0	0	0	0	0.00205	0
Ruminococcaceae:OTU_610	0	0	0	0	0.0209	0.00815	0.0239	0	0	0	0	0	0.0051	0	0
Clostridiales:OTU_1073	0.0107	0	0	0	0	0.0011	0.0239	0	0	0	0	0.013	0	0	0.008
Legionella:OTU_1241	0	0.02365	0	0	0	0.00225	0.003	0	0	0	0	0	0	0	0
Bacteria:OTU_455	0	0	0	0	0	0.02355	0	0	0	0.0067	0	0	0.01525	0.0014	0
Rickettsiales:OTU_1360	0	0.02305	0	0	0	0.00225	0.003	0	0	0	0	0	0	0.00205	0
Candidatus-Contubernalis:OTU_1611	0	0	0	0	0	0.02245	0	0	0	0	0	0	0.0051	0	0
Saprospiraceae:OTU_977	0	0.0223	0	0	0	0	0	0.0089	0	0	0.0062	0	0	0	0
OPB41:OTU_1389	0	0.0223	0	0	0	0.0011	0	0	0	0	0	0	0	0	0
Oligoflexaceae:OTU_415	0	0.00205	0	0	0	0.01705	0.003	0	0	0	0	0.013	0.0051	0.0221	0
SS1-B-03-39:OTU_1024	0	0.0217	0.0167	0	0	0	0	0	0	0	0.0124	0	0	0	0
Bacteria:OTU_885	0	0.0217	0	0	0	0	0	0	0	0	0	0	0	0	0
Bacteria:OTU_819	0	0	0	0	0.0215	0.007	0.006	0	0	0	0	0	0	0	0
Gracilibacteria:OTU_1038	0	0	0	0	0.0215	0	0	0	0.01405	0	0	0	0.01015	0.00305	0
OPB56:OTU_614	0.0214	0.0095	0	0	0	0.01165	0.006	0	0	0	0	0	0.0051	0.00205	0
BD2-11-terrestrial-group:OTU_864	0.0214	0	0	0	0.00565	0.00115	0.009	0	0.00275	0	0	0	0.0051	0.01395	0
Bacteroidetes:OTU_787	0.0214	0	0	0	0	0.0058	0.003	0	0	0	0.0124	0	0.0051	0.00935	0
Bacteria:OTU_665	0.0214	0.00745	0	0	0.0209	0.0035	0	0	0	0	0	0	0	0.0041	0.008
Spirochaetaceae:OTU_1287	0.0214	0	0	0	0	0.0035	0.003	0	0	0	0	0	0	0	0
ML617.5J-3:OTU_888	0.0214	0	0	0	0	0	0	0	0	0.0151	0	0	0	0	0
Prolixibacter:OTU_855	0.0214	0	0	0	0	0	0	0	0.00545	0	0	0	0.01015	0	0
Firmicutes:OTU_1041	0.0214	0.00815	0	0	0	0	0	0	0.00275	0	0.0062	0.013	0	0	0
BC-COM435:OTU_1108	0.0214	0	0	0	0	0.00235	0	0	0	0	0	0	0	0.0056	0
Bacillaceae:OTU_1204	0.0214	0.0041	0	0	0	0	0	0	0	0	0	0.013	0	0.001	0
Gracilibacteria:OTU_1245	0.0214	0	0	0	0.00565	0.0011	0	0	0.00275	0	0.0124	0	0	0	0
Methylonatrum:OTU_1337	0.0214	0	0	0	0	0	0	0	0	0.0067	0.0062	0	0	0	0
Rhodothermaceae:OTU_1194	0.0214	0	0	0	0	0	0	0	0.00275	0	0.0124	0	0	0	0
Oceanospirillales:OTU_1336	0.0214	0	0	0	0	0	0	0	0	0.005	0	0	0	0	0
BC-COM435:OTU_1307	0.0214	0.0054	0	0	0	0	0	0	0	0	0.0062	0	0	0	0
Clostridiales:OTU_1523	0.0214	0	0	0	0	0.00225	0	0	0	0	0	0	0	0	0
Bacteria:OTU_1681	0.0214	0	0	0	0	0.00225	0	0	0	0	0	0	0	0	0
Flavobacteriaceae:OTU_1780	0.0214	0	0.0084	0	0	0	0	0	0	0	0	0	0	0.001	0
Hydrogenedentes:OTU_1868	0.0214	0	0	0	0.0051	0.00115	0	0	0	0	0	0	0	0	0
GR-WP33-58:OTU_1501	0.0214	0	0	0	0	0	0	0	0	0	0	0	0	0.001	0
Opitutae:OTU_1831	0.0214	0.00205	0	0	0	0	0	0	0	0	0	0	0	0	0
Bacteroidetes:OTU_1906	0.0214	0	0	0	0	0	0	0	0	0.0017	0	0	0	0	0
NB1-n:OTU_1634	0.0214	0	0	0	0	0	0	0	0	0	0	0	0	0	0
Clostridia:OTU_1679	0.0214	0	0	0	0	0	0	0	0	0	0	0	0	0	0
EUB33-2:OTU_1837	0.0214	0	0	0	0	0	0	0	0	0	0	0	0	0	0
Candidatus-Odyssella:OTU_991	0	0.021	0	0	0	0	0	0	0	0	0.0062	0	0	0	0
Proteobacteria:OTU_704	0	0	0	0	0	0.0104	0.0209	0	0	0	0	0	0	0.0024	0.008
TA18:OTU_684	0	0	0	0	0	0.0069	0.0209	0	0	0	0	0.013	0	0.00345	0
M2PT2-76-termite-group:OTU_870	0	0	0	0	0.0051	0.00235	0.0209	0	0	0	0	0	0.0051	0.0014	0
Opitutae:OTU_872	0	0.00205	0	0	0.0209	0.00115	0.006	0	0	0	0	0	0	0.0014	0.0161
BSN166:OTU_933	0	0	0	0	0.0209	0.00445	0	0	0	0	0	0	0.0051	0.0014	0
Opitutae:OTU_1641	0.0107	0	0.0084	0	0.0209	0.0011	0.003	0	0	0	0	0	0	0	0
Chloroplast:OTU_1042	0	0	0	0	0	0	0.0209	0	0	0	0	0	0	0	0
Peredibacter:OTU_526	0	0.00205	0	0	0.00565	0.00555	0.003	0	0	0	0	0	0	0.0205	0
Ruminococcaceae:OTU_607	0	0	0	0	0.017	0.0204	0.0149	0	0	0	0	0	0.0051	0	0
Cytophagales:OTU_768	0	0.0204	0	0	0	0	0	0	0	0	0	0	0	0	0.0161
NB1-n:OTU_917	0	0	0	0	0.02035	0.0069	0.0179	0	0.00275	0	0	0	0	0	0
Bacteria:OTU_800	0.0107	0.01355	0	0	0	0	0	0	0	0	0	0	0.02035	0	0
Clostridia:OTU_1721	0	0	0	0	0.02035	0	0.012	0	0	0	0	0.013	0	0.0014	0
CMW-169:OTU_1392	0	0	0	0	0	0	0	0	0	0	0	0	0.02035	0	0
Phycisphaeraceae:OTU_842	0	0.0203	0	0	0	0	0	0	0	0	0	0	0	0.0038	0
Proteobacteria:OTU_616	0	0	0	0	0	0	0	0	0	0	0.0062	0	0.0051	0.0198	0
Cloacimonetes:OTU_519	0.0107	0.01285	0	0	0	0.0011	0	0	0	0	0	0	0.0197	0	0
Bacteria:OTU_838	0	0	0.0084	0	0	0.007	0.0179	0	0	0.0017	0	0	0.0197	0.01255	0.0161
PL-11B10:OTU_646	0	0	0	0	0	0.01745	0	0	0	0	0	0	0.0197	0.001	0
Dethiobacter:OTU_854	0	0	0	0	0	0.01675	0.009	0	0	0	0	0	0.0197	0	0
Spirochaeta-2:OTU_936	0	0	0	0	0	0.01255	0.006	0	0	0	0	0	0.0197	0	0
Bdellovibrio:OTU_681	0	0	0	0	0	0.0056	0.003	0	0	0	0	0	0.0197	0.0052	0
Alphaproteobacteria:OTU_680	0	0.0095	0	0	0.00565	0.01045	0.009	0	0.0195	0	0	0	0	0.01585	0
Saccharibacteria:OTU_1160	0	0	0	0	0	0.00225	0	0	0.0195	0	0	0	0	0	0
Puniceicoccaceae:OTU_762	0	0.00815	0.0084	0	0.00565	0.01925	0	0.0089	0.00545	0.0017	0	0	0	0.0066	0
Proteobacteria:OTU_483	0	0.01225	0	0	0	0.0136	0.006	0	0	0	0	0.013	0.0051	0.01905	0
Thioalkalimicrobium:OTU_667	0	0	0	0	0	0.01905	0	0.0177	0	0	0.0062	0	0	0	0
Desulfobacteraceae:OTU_267	0	0	0	0	0.00565	0.00575	0.003	0	0	0	0.0187	0	0	0	0
Sandaracinaceae:OTU_478	0	0	0	0	0	0	0	0	0	0	0.0187	0	0	0	0
Chloroplast:OTU_772	0	0.01355	0	0	0.01135	0.00225	0	0	0	0	0.0187	0	0	0	0
Chloroplast:OTU_1597	0	0	0	0	0	0	0	0	0	0	0.0187	0	0	0	0
Alphaproteobacteria:OTU_852	0	0.00205	0.0084	0	0	0	0	0	0	0	0.0187	0	0	0.0065	0
Euzebya:OTU_1466	0.0107	0	0	0	0	0	0	0	0.0164	0	0.0187	0	0	0	0
BC-COM435:OTU_954	0	0	0	0	0	0	0	0.0177	0	0.0017	0.0187	0	0	0.0028	0
Nitrolancea:OTU_1233	0.0107	0	0	0	0	0	0.003	0	0	0	0.0187	0.013	0	0.001	0
MSB-1E8:OTU_1845	0	0	0	0	0.00565	0.00115	0	0	0	0	0.0187	0	0	0	0
Saprospiraceae:OTU_1175	0	0	0.0084	0	0	0	0	0	0	0	0.0187	0	0	0	0
SM1A02:OTU_1352	0	0	0	0	0	0	0	0	0	0	0.0187	0	0	0	0
Wandonia:OTU_1414	0	0	0.0084	0	0	0	0	0	0	0	0.0187	0	0	0	0
Comamonadaceae:OTU_1587	0	0	0	0	0	0	0	0	0	0	0.0187	0	0	0	0
Draconibacteriaceae:OTU_1302	0	0	0	0	0	0	0	0	0	0	0.0187	0	0	0	0
Euzebya:OTU_1405	0	0	0	0	0	0	0	0	0	0	0.0187	0	0	0	0
Draconibacteriaceae:OTU_1410	0	0	0	0	0	0	0	0	0	0	0.0187	0	0	0	0
Iamia:OTU_1413	0	0	0	0	0	0	0	0	0	0	0.0187	0	0	0	0
Rhodobacteraceae:OTU_1535	0	0	0	0	0	0	0	0	0	0	0.0187	0	0	0	0
P.-palm-C-A-51:OTU_1546	0	0	0	0	0	0	0	0	0	0	0.0187	0	0	0	0
Spirochaeta-2:OTU_1654	0	0	0	0	0	0	0	0	0	0	0.0187	0	0	0	0
Cytophagaceae:OTU_1709	0	0	0	0	0	0	0	0	0	0	0.0187	0	0	0	0
Clostridiales:OTU_1710	0	0	0	0	0	0	0	0	0	0	0.0187	0	0	0	0
Xanthomonadaceae:OTU_1770	0	0	0	0	0	0	0	0	0	0	0.0187	0	0	0	0
BC-COM435:OTU_1793	0	0	0	0	0	0	0	0	0	0	0.0187	0	0	0	0
Magnetospirillum:OTU_1801	0	0	0	0	0	0	0	0	0	0	0.0187	0	0	0	0
Sandaracinaceae:OTU_1833	0	0	0	0	0	0	0	0	0	0	0.0187	0	0	0	0
Gammaproteobacteria:OTU_1847	0	0	0	0	0	0	0	0	0	0	0.0187	0	0	0	0
Crocinitomix:OTU_1865	0	0	0	0	0	0	0	0	0	0	0.0187	0	0	0	0
Bacteroidetes:OTU_638	0	0.00205	0	0	0	0.0186	0.003	0	0	0	0	0	0	0	0
Vampirovibrionales:OTU_1163	0	0.01825	0	0	0	0	0	0	0	0	0	0	0	0	0
Syntrophomonadaceae:OTU_572	0.0107	0.00205	0	0	0.0051	0.01515	0.0179	0	0	0	0	0	0	0	0
Bacteria:OTU_663	0	0.0095	0.0084	0	0	0.00795	0.0179	0	0	0	0	0	0	0.0056	0
PL-11B10:OTU_823	0	0	0	0	0.01525	0.01035	0.0179	0	0	0	0	0	0.01015	0	0
Flammeovirgaceae:OTU_612	0	0	0	0	0	0	0	0.0177	0	0	0.0124	0	0	0.0024	0
Puniceicoccus:OTU_689	0	0	0	0	0.01075	0.0011	0.012	0.0177	0.00275	0	0	0	0.01015	0.00305	0.0161
NKB5:OTU_1347	0	0.0061	0	0	0	0	0	0.0177	0	0	0	0	0	0	0
Bacteria:OTU_1367	0	0	0	0	0.00565	0.0011	0	0.0177	0	0	0	0	0	0	0
Chlamydiales:OTU_1495	0	0	0	0	0	0.0011	0	0.0177	0	0	0	0	0	0	0
Order-III:OTU_1551	0	0	0	0	0	0	0	0.0177	0	0	0	0	0	0.0014	0
Opitutae:OTU_1722	0	0	0	0	0	0	0.003	0.0177	0	0	0	0	0	0	0
:OTU_1750	0	0	0	0	0	0	0	0.0177	0	0	0	0	0	0	0
Proteobacteria:OTU_1824	0	0	0	0	0	0	0	0.0177	0	0	0	0	0	0	0
Enterococcus:OTU_1863	0	0	0	0	0	0	0	0.0177	0	0	0	0	0	0	0
Spirochaeta-2:OTU_801	0	0.01765	0	0	0	0	0	0	0	0	0	0	0	0.00205	0
Bacteroidetes:OTU_571	0.0107	0.0054	0	0	0	0.01745	0.009	0	0	0	0	0	0.01525	0.001	0
Bacteriovoracaceae:OTU_652	0.0107	0	0	0	0	0	0	0	0	0	0.0124	0	0	0.0174	0
Desulfitispora:OTU_644	0	0	0	0	0	0	0	0	0	0	0	0	0	0.01715	0
Legionella:OTU_906	0	0.0169	0	0	0	0	0	0	0	0	0	0	0.0051	0	0.008
NKB5:OTU_1069	0	0.0169	0	0	0	0.00115	0	0	0	0	0	0	0	0	0
Gammaproteobacteria:OTU_1101	0	0.0169	0	0	0	0	0	0	0	0	0	0	0	0	0
Rickettsiales:OTU_1821	0	0.0169	0	0	0	0	0	0	0	0	0	0	0	0	0
MWH-CFBk5:OTU_706	0	0	0.0167	0	0	0	0	0	0	0	0.0062	0	0	0	0
Candidatus-Contubernalis:OTU_577	0	0	0	0	0	0.0167	0.009	0	0	0	0	0	0	0	0
Cytophagales:OTU_1146	0	0	0.0167	0	0	0	0	0	0	0	0	0.013	0	0.0132	0
Candidatus-Methylacidiphilum:OTU_928	0	0.0061	0.0167	0	0	0	0	0	0	0	0	0	0	0.00305	0.008
Bacteria:OTU_1139	0	0	0.0167	0	0	0	0	0.0089	0	0	0	0	0	0.0038	0
Gammaproteobacteria:OTU_1452	0	0	0.0167	0	0.00565	0.00115	0	0	0.00275	0	0	0	0	0	0
Geitlerinema:OTU_1726	0.0107	0	0.0167	0	0	0	0	0	0	0	0	0.013	0	0	0
Gammaproteobacteria:OTU_1534	0	0	0.0167	0	0	0	0	0.0089	0	0	0	0	0	0	0
Bacteria:OTU_1724	0	0.0054	0.0167	0	0	0	0	0	0	0	0	0	0	0	0
:OTU_1638	0	0	0.0167	0	0	0	0	0	0	0	0	0	0	0	0
Thioalkalimicrobium:OTU_858	0	0	0	0	0.01645	0.00235	0.012	0	0	0	0	0	0	0	0
Bacteria:OTU_688	0	0.0061	0	0	0.01645	0.0067	0.006	0	0	0	0	0	0	0	0
SS1-B-03-39:OTU_744	0	0	0	0	0.00565	0.00575	0.009	0.0089	0.0164	0	0	0	0	0	0
Gammaproteobacteria:OTU_1565	0	0.0162	0	0	0	0.00115	0	0	0	0	0	0	0	0	0
Delftia:OTU_695	0	0	0	0	0	0.0011	0.009	0	0.00545	0.0067	0	0	0	0.01095	0.0161
Peredibacter:OTU_728	0	0.0156	0	0	0	0.01135	0.006	0	0	0	0	0	0	0.0024	0.0161
Gammaproteobacteria:OTU_752	0	0.0054	0	0	0	0	0	0	0	0	0	0	0.0051	0.0146	0.0161
Saccharibacteria:OTU_904	0	0	0	0	0.00565	0.00335	0.006	0	0.00545	0	0	0	0	0.00205	0.0161
Rickettsiales:OTU_847	0	0	0	0	0	0	0	0	0	0	0	0	0	0.00935	0.0161
Rhodospirillales:OTU_1016	0	0.00205	0	0	0	0	0	0	0.00275	0	0	0	0	0.0028	0.0161
Candidate-division-WS6:OTU_1479	0	0.00205	0	0	0	0	0.006	0	0	0	0	0	0	0.0014	0.0161
SM2F11:OTU_1353	0	0	0	0	0	0	0	0	0	0	0	0	0	0.0028	0.0161
Mollicutes:OTU_1514	0	0	0	0	0	0	0	0	0	0	0	0	0	0	0.0161
WCHB1-02:OTU_564	0	0.0095	0	0	0	0.01595	0.009	0	0	0	0	0	0.0146	0	0
Phycisphaeraceae:OTU_741	0	0	0	0	0.0158	0.0126	0.006	0.0089	0.00275	0	0	0	0	0	0
Legionella:OTU_699	0.0107	0.0054	0	0	0.0158	0.0068	0.003	0	0	0	0	0	0.0051	0	0
Rickettsiales:OTU_1052	0	0.0156	0	0	0.0051	0.0045	0	0	0	0	0	0	0.0051	0	0
NB1-n:OTU_920	0	0.0156	0	0	0	0.00225	0	0	0	0	0	0	0	0	0
Verrucomicrobia:OTU_1088	0	0.0156	0.0084	0	0	0	0	0	0	0	0	0	0	0	0
Rickettsiales-Incertae-Sedis:OTU_1074	0	0.0156	0	0	0	0	0	0	0	0	0	0	0	0	0
NS10-marine-group:OTU_1124	0	0.0156	0	0	0	0	0	0	0	0	0	0	0	0	0
Sphingomonas:OTU_1467	0	0	0	0	0.01525	0	0	0	0	0	0	0	0	0.0014	0
Parcubacteria:OTU_902	0	0	0	0	0	0	0	0	0	0.0151	0	0	0	0	0
vadinHA49:OTU_996	0	0.0054	0	0	0	0.01255	0.0149	0	0	0	0	0	0.01015	0	0
Rickettsiales:OTU_670	0	0.0149	0	0	0	0.00225	0.009	0	0	0	0.0124	0	0	0.00975	0
Clostridiales:OTU_1299	0	0.00205	0	0	0	0.00465	0.0149	0	0	0	0	0	0	0	0
Aquicella:OTU_860	0	0.0095	0	0	0	0	0.0149	0	0	0	0	0	0	0	0
Mariniphaga:OTU_1261	0	0.0149	0	0	0	0	0	0	0	0	0	0	0	0	0
CK06-06-Mud-MAS4B-21:OTU_1453	0	0.0149	0	0	0	0	0	0	0	0	0	0	0	0	0
Chroococcus:OTU_1762	0	0.0149	0	0	0	0	0	0	0	0	0	0	0	0	0
Bacteria:OTU_1189	0	0	0	0	0	0.0147	0	0	0	0	0	0.013	0	0	0
Blvii28-wastewater-sludge-group:OTU_175	0	0	0	0	0	0	0	0	0	0	0	0	0.0146	0	0
Mollicutes:OTU_545	0	0	0	0	0	0.00235	0	0	0	0	0	0	0.0146	0	0
Bacteria:OTU_974	0	0	0	0	0.00565	0.00225	0.003	0	0	0	0	0	0.0146	0	0
Desulfonatronum:OTU_1378	0	0.0061	0	0	0	0.0011	0.006	0	0	0	0	0	0.0146	0	0
AKIW1012:OTU_967	0	0.00745	0	0	0	0	0.003	0	0	0	0	0	0.0146	0.00205	0
Firmicutes:OTU_1445	0	0.00205	0	0	0	0.00235	0	0	0	0	0	0	0.0146	0	0
WCHB1-41:OTU_1434	0	0	0	0	0	0.00225	0	0	0	0	0	0	0.0146	0	0
Fibrobacterales:OTU_1533	0	0	0	0	0	0.00115	0.003	0	0	0	0	0	0.0146	0	0
SM2F11:OTU_1701	0	0	0	0	0	0	0	0	0.00275	0	0	0	0.0146	0.001	0
Chloroplast:OTU_1655	0	0	0	0	0	0	0	0	0	0	0	0	0.0146	0.001	0
NS10-marine-group:OTU_557	0	0.0041	0.0084	0	0.0051	0.0145	0	0.0089	0	0.0017	0.0124	0	0	0.0052	0.008
SBYG-2791:OTU_811	0.0107	0	0	0	0	0.0139	0.006	0	0	0	0	0	0	0	0
DB1-14:OTU_749	0	0	0	0	0.0051	0.0112	0.003	0	0.01365	0	0	0	0	0	0
Saccharibacteria:OTU_1279	0.0107	0	0	0	0	0	0	0	0.01365	0	0	0	0	0	0
Rhodothermaceae:OTU_1490	0	0	0	0	0	0	0	0	0.01365	0	0	0	0	0	0
SM1A02:OTU_626	0	0.01355	0	0	0.01075	0.0045	0	0	0	0	0	0	0	0.00795	0
Orenia:OTU_881	0	0.0054	0	0	0.0051	0.01355	0.006	0	0.00275	0	0	0	0	0	0
Candidatus-Contubernalis:OTU_687	0	0.0054	0	0	0	0.01355	0.003	0	0	0	0	0	0.0051	0	0
Phycisphaeraceae:OTU_1076	0	0.01355	0	0	0.01015	0.0011	0.006	0	0	0	0	0	0	0	0
Parcubacteria:OTU_1131	0	0.01355	0	0	0	0	0	0	0.00275	0	0	0	0	0	0
Candidatus-Contubernalis:OTU_878	0	0	0	0	0	0.0135	0	0	0	0	0	0	0	0	0
Bacteria:OTU_960	0	0	0	0	0	0.01335	0	0	0	0	0	0	0	0	0
GR-WP33-58:OTU_617	0	0.0061	0	0	0	0	0	0	0	0	0	0.013	0	0	0
Clostridia:OTU_643	0	0.00205	0	0	0.0051	0.0034	0.003	0	0	0	0	0.013	0	0	0
FukuN18-freshwater-group:OTU_824	0	0.00205	0	0	0	0.00225	0	0	0	0	0.0062	0.013	0	0	0
Syntrophomonadaceae:OTU_817	0	0	0.0084	0	0	0.0113	0.003	0	0	0	0	0.013	0.01015	0	0
Proteobacteria:OTU_947	0.0107	0	0	0	0	0	0	0	0	0	0	0.013	0	0	0
Rhodospirillaceae:OTU_1062	0	0.00205	0	0	0	0.00115	0.003	0	0	0	0	0.013	0	0.0041	0.008
possible-genus-03:OTU_1345	0	0	0	0	0	0	0	0	0	0	0	0.013	0.0051	0.00695	0
MSBL8:OTU_1049	0	0.0061	0	0	0	0	0	0	0	0	0	0.013	0.0051	0	0
Lineage-IIb:OTU_1357	0	0	0	0	0	0.00235	0	0	0	0	0	0.013	0	0	0
ML1228J-2:OTU_1100	0	0.00205	0	0	0	0	0	0	0	0	0	0.013	0	0.00625	0
Peredibacter:OTU_1126	0.0107	0.0095	0	0	0	0	0	0	0	0	0.0062	0.013	0	0.001	0
Desulfitispora:OTU_1558	0	0	0	0	0	0	0	0	0	0	0.0124	0.013	0	0	0
Candidatus-Captivus:OTU_1065	0.0107	0.00745	0	0	0	0	0	0	0	0	0	0.013	0	0	0.008
Actinobacteria:OTU_1215	0	0	0	0	0	0	0	0	0	0	0	0.013	0	0.0066	0
Cloacimonetes:OTU_1156	0	0.0041	0	0	0	0.00225	0	0	0	0	0	0.013	0	0	0
Desulfitibacter:OTU_1157	0	0.00205	0	0	0	0	0	0	0	0	0	0.013	0.0051	0.001	0
Bacilli:OTU_1653	0	0.0041	0	0	0	0	0.003	0	0	0	0	0.013	0	0	0
DEV055:OTU_1683	0	0.00205	0	0	0	0.00225	0	0	0	0	0	0.013	0	0	0
Roseimaritima:OTU_1826	0	0.0041	0	0	0	0	0	0	0.00275	0	0	0.013	0	0	0
Ruminiclostridium-1:OTU_1343	0	0	0	0	0	0	0	0	0	0	0	0.013	0.01015	0	0
BC-COM435:OTU_1498	0	0	0	0	0	0	0	0.0089	0	0	0.0062	0.013	0	0	0
Bacteria:OTU_1660	0	0.0041	0	0	0	0	0	0	0	0	0	0.013	0	0	0
Alphaproteobacteria:OTU_1723	0	0.00745	0	0	0	0	0	0	0	0	0	0.013	0	0	0
Bacteroidetes:OTU_1505	0.0107	0	0	0	0	0	0	0	0	0	0	0.013	0	0	0
Deltaproteobacteria:OTU_1506	0.0107	0	0	0	0	0	0	0	0	0	0	0.013	0	0	0
Desulforhabdus:OTU_1623	0	0.0054	0	0	0	0	0	0	0	0	0	0.013	0	0	0
Clostridiales:OTU_1719	0	0	0	0	0	0	0	0	0	0	0	0.013	0.0051	0	0
Acetobacteraceae:OTU_1071	0	0.01285	0	0	0	0	0	0	0	0	0	0	0	0	0
Atribacteria:OTU_1183	0	0.01285	0	0	0	0.00225	0	0	0	0	0	0	0	0	0
Alphaproteobacteria:OTU_1880	0	0.01285	0	0	0	0	0	0	0	0	0	0	0	0	0
Bacteria:OTU_810	0	0	0	0	0	0.01265	0.003	0	0	0	0	0	0	0.0014	0
Candidatus-Contubernalis:OTU_734	0	0	0	0	0	0	0	0	0	0	0.0124	0	0	0	0
Desulfomicrobium:OTU_1282	0	0	0	0	0	0	0	0	0	0	0.0124	0	0	0	0
Bacillales:OTU_962	0	0	0	0	0.00565	0	0.003	0	0	0	0.0124	0	0	0.00695	0
Micrococcales:OTU_1447	0	0	0.0084	0	0	0	0	0	0.01095	0	0.0124	0	0	0	0
Nitriliruptor:OTU_1096	0	0	0	0	0	0.00225	0	0	0	0	0.0124	0	0	0.0014	0
Cellvibrionaceae:OTU_1427	0	0	0	0	0	0	0	0	0.00545	0	0.0124	0	0	0	0
Rhodobiaceae:OTU_1893	0	0	0	0	0.01015	0	0	0	0	0	0.0124	0	0	0	0
Aquipuribacter:OTU_1382	0	0	0.0084	0	0	0	0	0	0	0	0.0124	0	0	0	0
Clostridiales:OTU_1651	0	0	0	0	0	0	0	0	0	0	0.0124	0	0	0	0
Draconibacteriaceae:OTU_1550	0	0	0	0	0	0	0	0	0	0	0.0124	0	0	0	0
Gastranaerophilales:OTU_1553	0	0	0	0	0	0	0	0	0	0	0.0124	0	0	0	0
Anaerolineaceae:OTU_1554	0	0	0	0	0	0	0	0	0	0	0.0124	0	0	0	0
Bdellovibrio:OTU_1585	0	0	0	0	0	0	0	0	0	0	0.0124	0	0	0	0
Clostridia:OTU_1668	0	0	0	0	0	0	0	0	0	0	0.0124	0	0	0	0
Chloronema:OTU_1671	0	0	0	0	0	0	0	0	0	0	0.0124	0	0	0	0
Subgroup-6:OTU_1676	0	0	0	0	0	0	0	0	0	0	0.0124	0	0	0	0
Asteroleplasma:OTU_1677	0	0	0	0	0	0	0	0	0	0	0.0124	0	0	0	0
Ruminococcaceae:OTU_1684	0	0	0	0	0	0	0	0	0	0	0.0124	0	0	0	0
Bacteroidetes:OTU_1685	0	0	0	0	0	0	0	0	0	0	0.0124	0	0	0	0
Ruminococcaceae:OTU_1690	0	0	0	0	0	0	0	0	0	0	0.0124	0	0	0	0
Desulfuromonadales:OTU_1692	0	0	0	0	0	0	0	0	0	0	0.0124	0	0	0	0
Chloroflexaceae:OTU_1697	0	0	0	0	0	0	0	0	0	0	0.0124	0	0	0	0
Rickettsiales:OTU_1703	0	0	0	0	0	0	0	0	0	0	0.0124	0	0	0	0
Bacteria:OTU_1706	0	0	0	0	0	0	0	0	0	0	0.0124	0	0	0	0
Anaerolineaceae:OTU_1712	0	0	0	0	0	0	0	0	0	0	0.0124	0	0	0	0
possible-genus-04:OTU_1727	0	0	0	0	0	0	0	0	0	0	0.0124	0	0	0	0
JG30-KF-CM45:OTU_1729	0	0	0	0	0	0	0	0	0	0	0.0124	0	0	0	0
Cellvibrionales:OTU_1730	0	0	0	0	0	0	0	0	0	0	0.0124	0	0	0	0
Anaerolineaceae:OTU_1774	0	0	0	0	0	0	0	0	0	0	0.0124	0	0	0	0
TK10:OTU_1778	0	0	0	0	0	0	0	0	0	0	0.0124	0	0	0	0
DMI:OTU_1818	0	0	0	0	0	0	0	0	0	0	0.0124	0	0	0	0
Polyangium:OTU_1828	0	0	0	0	0	0	0	0	0	0	0.0124	0	0	0	0
Opitutae:OTU_1830	0	0	0	0	0	0	0	0	0	0	0.0124	0	0	0	0
AT425-EubC11-terrestrial-group:OTU_1832	0	0	0	0	0	0	0	0	0	0	0.0124	0	0	0	0
Saprospiraceae:OTU_1842	0	0	0	0	0	0	0	0	0	0	0.0124	0	0	0	0
Taibaiella:OTU_1854	0	0	0	0	0	0	0	0	0	0	0.0124	0	0	0	0
Lewinella:OTU_1867	0	0	0	0	0	0	0	0	0	0	0.0124	0	0	0	0
Rickettsiales:OTU_1289	0	0.01225	0	0	0	0.00115	0	0	0	0	0	0	0	0	0
ML635J-40-aquatic-group:OTU_794	0	0	0	0	0	0	0	0	0	0	0	0	0.0051	0.01205	0
Spirochaeta-2:OTU_945	0	0.0095	0	0	0	0.00465	0.012	0	0	0	0	0	0.0051	0.00205	0
Bacteria:OTU_1009	0.0107	0.00745	0	0	0.0051	0	0.012	0	0	0	0	0	0.0051	0.0014	0
Desulfobotulus:OTU_1089	0	0	0	0	0	0.00115	0.012	0	0	0	0.0062	0	0.0051	0	0
Rickettsiales:OTU_1043	0	0	0	0	0	0	0.012	0	0	0	0	0	0	0.0014	0.008
Hydrogenedentes:OTU_1134	0	0	0	0	0.0051	0	0.012	0	0	0	0	0	0	0	0
Hydrogenedentes:OTU_1255	0	0	0	0	0	0	0.012	0	0	0	0	0	0	0	0
WCHB1-41:OTU_764	0	0	0	0	0.01135	0.01155	0.003	0	0	0	0	0	0	0	0
Gammaproteobacteria:OTU_955	0	0.0115	0	0	0.00565	0.00115	0	0	0	0	0	0	0.0051	0.00725	0
NB1-n:OTU_912	0	0.0115	0	0	0	0.00235	0.009	0	0	0	0	0	0	0	0
Rickettsiales:OTU_1267	0	0.0115	0	0	0.01015	0	0	0	0	0	0	0	0	0.0014	0
Alphaproteobacteria:OTU_1249	0	0.0115	0	0	0	0	0.003	0	0	0	0	0	0	0	0.008
Chlamydiales:OTU_1221	0	0.0115	0	0	0	0	0	0	0	0	0	0	0	0	0
Ruminiclostridium-1:OTU_1090	0.0107	0	0	0	0	0.01145	0.006	0	0	0	0	0	0	0	0
Rhizobium:OTU_657	0	0.00205	0	0	0	0.0079	0.003	0	0	0.01	0.0062	0	0	0.01135	0
Rickettsiales-Incertae-Sedis:OTU_759	0	0	0	0	0.01135	0.0091	0	0	0.00545	0	0.0062	0	0	0.00795	0.008
Candidate-division-WS6:OTU_1224	0	0	0	0	0.01135	0.00335	0.003	0	0	0	0	0	0	0	0
Cyanobacteria:OTU_1878	0	0	0	0	0.01135	0	0.009	0	0	0	0	0	0	0	0
Bacteria:OTU_708	0	0	0	0	0	0.01125	0	0	0	0	0	0	0	0	0
ML310M-34:OTU_989	0	0.0095	0	0	0	0	0	0	0	0	0	0	0	0.01105	0.008
Gammaproteobacteria:OTU_637	0	0.00815	0	0	0.00565	0	0	0	0	0	0	0	0	0.01095	0
Oceanospirillales:OTU_1138	0	0	0	0	0.00565	0	0	0	0.01095	0	0	0	0	0	0
Cyclobacteriaceae:OTU_1492	0	0	0	0	0	0	0	0	0.01095	0	0	0	0	0	0
Candidatus-Captivus:OTU_929	0	0.0108	0	0	0	0.0079	0.003	0	0	0	0	0	0	0	0
Parcubacteria:OTU_1484	0	0.0108	0	0	0	0.0011	0	0	0.00275	0	0	0	0	0	0
Gammaproteobacteria:OTU_1461	0	0.0054	0	0	0.01075	0.0011	0.006	0.0089	0	0.0017	0	0	0	0.0042	0
Alphaproteobacteria:OTU_984	0	0.0061	0	0	0.01075	0	0.006	0.0089	0	0	0	0	0	0	0
Rickettsiales:OTU_1046	0	0.00205	0	0	0.01075	0.0034	0	0	0	0	0	0	0	0	0
:OTU_1911	0	0	0	0	0.01075	0	0	0	0	0	0	0	0	0	0
Bacteria:OTU_841	0.0107	0.00205	0	0	0	0.00115	0	0	0	0	0	0	0	0.00955	0
Firmicutes:OTU_1092	0.0107	0.00205	0	0	0	0.0069	0.006	0	0	0	0	0	0	0	0
Bacteria:OTU_1172	0.0107	0	0	0	0	0.007	0	0	0	0	0	0	0	0	0
DEV055:OTU_1286	0.0107	0	0	0	0	0.0067	0.006	0	0	0	0	0	0	0	0
Lentisphaerae:OTU_1191	0.0107	0	0	0	0.00565	0	0.003	0	0	0	0.0062	0	0	0.0056	0
Bacteroidetes:OTU_1312	0.0107	0	0	0	0	0	0	0	0	0	0	0	0	0	0
Hydrogenedentes:OTU_1650	0.0107	0	0	0	0.0051	0.00335	0.006	0	0	0	0	0	0	0	0
Bacteroidetes:OTU_1210	0.0107	0	0	0	0	0	0	0	0	0	0	0	0	0	0
Erysipelothrix:OTU_1749	0.0107	0	0	0	0	0	0	0	0	0	0.0062	0	0	0	0
Acetoanaerobium:OTU_1132	0.0107	0	0	0	0	0	0	0.0089	0	0	0	0	0.0051	0.0014	0
Cloacimonetes:OTU_1202	0.0107	0	0	0	0.00565	0	0.006	0	0	0	0	0	0	0	0
Bacteria:OTU_1419	0.0107	0	0	0	0	0.0034	0	0	0	0	0	0	0	0	0
Phycisphaeraceae:OTU_1483	0.0107	0	0	0	0.0051	0.00115	0	0	0	0	0	0	0	0.0014	0
Bacteria:OTU_1562	0.0107	0	0	0	0	0.0035	0	0	0	0	0	0	0	0	0
Bacteria:OTU_1575	0.0107	0	0	0	0	0	0	0	0	0	0	0	0	0	0
Bacteria:OTU_1898	0.0107	0.00205	0	0	0	0	0.003	0	0	0	0	0	0	0	0.008
Clostridia:OTU_1511	0.0107	0	0	0	0.01015	0	0	0	0	0	0	0	0	0	0
Clostridiales:OTU_1625	0.0107	0	0	0	0	0	0.003	0	0.00275	0	0	0	0	0	0
Phycisphaeraceae:OTU_1760	0.0107	0.00205	0	0	0	0	0	0	0	0	0	0	0.0051	0	0
Rickettsiales:OTU_1887	0.0107	0	0	0	0	0	0	0	0	0.0033	0	0	0	0	0
Luteolibacter:OTU_1686	0.0107	0	0	0	0	0	0	0	0	0	0.0062	0	0	0	0
Brevundimonas:OTU_1707	0.0107	0	0	0	0	0	0	0	0	0	0.0062	0	0	0	0
Bdellovibrio:OTU_1864	0.0107	0	0	0	0	0	0	0	0	0	0	0	0	0	0
Candidatus-Hepatincola:OTU_905	0	0	0	0	0	0	0	0	0	0	0	0	0	0.0104	0
ML635J-40-aquatic-group:OTU_775	0	0.0054	0	0	0	0	0	0	0	0	0	0	0	0.0102	0
Proteobacteria:OTU_1228	0	0.0102	0	0	0	0.0011	0	0	0	0	0	0	0	0	0
Candidatus-Captivus:OTU_769	0	0.00745	0	0	0.01015	0.00575	0	0	0	0	0	0	0	0.00695	0
Candidatus-Contubernalis:OTU_771	0	0	0	0	0	0.01005	0.006	0	0	0	0	0	0.01015	0	0
Candidate-division-WS6:OTU_1179	0	0	0	0	0.00565	0.00335	0.009	0	0	0	0	0	0.01015	0	0
Candidate-division-WS6:OTU_1327	0	0	0	0	0	0.00225	0	0	0	0	0	0	0.01015	0	0
Firmicutes:OTU_941	0	0	0	0	0	0.0079	0.003	0	0	0	0	0	0.01015	0	0
Ruminococcaceae:OTU_923	0	0	0	0	0	0.0069	0	0	0	0	0	0	0.01015	0	0
Firmicutes:OTU_1097	0	0	0	0	0	0.00575	0.006	0	0	0	0	0	0.01015	0	0
PL-11B10:OTU_1335	0	0	0	0	0	0.0035	0	0	0	0	0	0	0.01015	0	0
Opitutae:OTU_1481	0	0	0	0	0.01015	0.00225	0	0	0	0	0	0	0	0.0014	0
Firmicutes:OTU_1776	0	0	0	0	0	0	0.003	0	0	0	0	0	0.01015	0	0
ML635J-40-aquatic-group:OTU_1075	0	0	0	0	0	0.01005	0	0	0	0	0	0	0	0	0
Halanaerobium:OTU_850	0	0	0	0	0	0.0045	0.003	0	0	0.01	0	0	0	0	0
Bacteria:OTU_1035	0	0	0	0	0	0	0	0	0	0.01	0	0	0	0	0
Gammaproteobacteria:OTU_1874	0	0	0	0	0	0	0	0	0	0.01	0	0	0	0	0
Aliidiomarina:OTU_619	0	0.0041	0	0	0	0.00895	0	0.0089	0.00275	0	0	0	0	0.00995	0
Bacteria:OTU_1120	0	0	0	0	0	0.00115	0	0	0	0	0	0	0	0.0097	0
Proteobacteria:OTU_1499	0	0.0095	0	0	0	0	0	0	0	0	0	0	0	0.00205	0
Gammaproteobacteria:OTU_1422	0	0.0095	0	0	0	0	0	0	0	0	0	0	0	0	0
Chlamydiales:OTU_1566	0	0.0095	0	0	0	0	0	0	0	0	0	0	0	0	0
Gracilibacteria:OTU_1896	0	0.0095	0	0	0	0	0	0	0	0	0	0	0	0	0
Bacteria:OTU_1922	0	0.0095	0	0	0	0	0	0	0	0	0	0	0	0	0
Fibrobacterales:OTU_836	0	0	0	0	0	0.0093	0.003	0	0	0	0	0	0	0	0
Bacteria:OTU_1086	0	0	0	0	0	0.00915	0	0	0	0	0	0	0	0	0
Order-III:OTU_1027	0	0.0054	0	0	0.0051	0.00905	0.003	0	0	0	0	0	0	0.0052	0
Candidate-division-OP3:OTU_1458	0	0	0	0	0	0.00905	0	0	0	0	0	0	0	0	0
Rhodospirillales:OTU_653	0	0.00815	0	0	0	0.0069	0.009	0	0	0	0	0	0	0.00795	0.008
Gammaproteobacteria:OTU_978	0	0.00745	0	0	0	0	0.009	0	0	0	0	0	0	0.00305	0.008
Bacteria:OTU_1167	0	0	0	0	0	0.0046	0.009	0	0	0	0	0	0.0051	0	0
Aquicella:OTU_1122	0	0.00205	0	0	0.00565	0	0.009	0.0089	0	0	0	0	0	0	0
Bacteria:OTU_1594	0	0.00205	0	0	0	0	0.009	0	0	0	0	0	0	0	0
Alphaproteobacteria:OTU_869	0	0	0	0	0	0.00335	0.006	0.0089	0	0	0	0	0	0.00485	0
Oceanospirillales:OTU_1129	0	0	0	0	0	0.0089	0.003	0.0089	0	0	0	0	0	0	0
Bacteria:OTU_1516	0	0	0	0	0	0.0089	0	0	0	0	0	0	0	0	0
Bacteria:OTU_1329	0	0	0	0	0	0.0089	0	0	0	0	0	0	0	0	0
Planctomycetaceae:OTU_948	0	0.00815	0	0	0.00565	0	0	0.0089	0	0	0	0	0.0051	0	0
Puniceicoccaceae:OTU_1193	0	0	0	0	0	0	0	0.0089	0	0.0084	0	0	0	0.0014	0
Firmicutes:OTU_1642	0	0.0061	0	0	0	0	0.003	0.0089	0.00275	0	0	0	0.0051	0	0
Parcubacteria:OTU_1125	0	0	0	0	0	0	0	0.0089	0	0	0	0	0	0.0038	0
Alcanivorax:OTU_1198	0	0	0	0	0	0	0	0.0089	0	0	0	0	0.0051	0.00205	0
Coxiella:OTU_1270	0	0	0	0	0	0	0.006	0.0089	0.00275	0	0	0	0	0	0
Peredibacter:OTU_1816	0	0	0	0	0	0	0	0.0089	0	0	0	0	0	0	0
Rickettsiales:OTU_1902	0	0.0054	0.0084	0	0	0	0.003	0.0089	0	0	0	0	0	0	0
Rickettsiales:OTU_1632	0	0.00205	0	0	0	0	0	0.0089	0	0	0	0	0	0.0014	0
Pseudospirillum:OTU_1897	0	0	0	0	0	0	0	0.0089	0.00545	0	0	0	0	0	0
Parcubacteria:OTU_1621	0	0	0	0	0	0	0	0.0089	0	0	0	0	0	0.0014	0
TM6:OTU_1627	0	0	0	0	0	0.0011	0	0.0089	0	0	0	0	0	0	0
Candidate-division-SR1:OTU_1628	0	0	0	0	0	0.0011	0	0.0089	0	0	0	0	0	0	0
Flammeovirgaceae:OTU_1441	0	0	0.0084	0	0	0	0	0	0	0	0	0	0	0.0075	0
OM27-clade:OTU_1141	0	0.00205	0.0084	0	0.00565	0.0011	0	0	0	0	0	0	0	0.0014	0
Stenotrophomonas:OTU_1178	0	0	0.0084	0	0	0	0	0	0	0.0033	0	0	0	0.00205	0.008
NB1-n:OTU_1281	0	0	0.0084	0	0	0.0011	0.003	0	0	0	0	0	0	0.001	0
OPB54:OTU_1478	0	0	0.0084	0	0	0.00225	0.003	0	0	0	0	0	0	0	0
OPB56:OTU_1763	0	0	0.0084	0	0	0	0	0	0	0	0	0	0	0	0
GR-WP33-58:OTU_1910	0	0	0.0084	0	0	0	0	0	0	0	0	0	0	0	0
Candidatus-Gigarickettsia:OTU_980	0	0	0	0	0	0.00225	0	0	0	0	0	0	0	0.00835	0
Alkalibacterium:OTU_1731	0	0	0	0	0	0	0	0	0.0082	0	0	0	0	0	0
Euzebya:OTU_1892	0	0	0	0	0	0	0	0	0.0082	0	0	0	0	0	0
Sulfurospirillum:OTU_1895	0	0	0	0	0	0	0	0	0.0082	0	0	0	0	0	0
Sphingobacteriales:OTU_946	0	0	0	0	0	0.00815	0	0	0	0	0	0	0	0	0
Firmicutes:OTU_1005	0	0.00205	0	0	0	0.00815	0	0	0	0	0	0	0.0051	0	0
Bacteria:OTU_1152	0	0	0	0	0.00565	0.00815	0	0	0	0	0	0	0	0	0
Gammaproteobacteria:OTU_1050	0	0	0	0	0	0.00815	0	0	0	0	0	0	0	0	0
Coxiella:OTU_1355	0	0.00815	0	0	0	0	0	0	0	0	0.0062	0	0	0.0014	0
Bacteria:OTU_1275	0	0.00815	0	0	0	0	0	0	0	0	0	0	0	0	0
Phycisphaeraceae:OTU_1493	0	0.00815	0	0	0	0	0	0	0.00275	0	0	0	0	0	0
Halobacteroidaceae:OTU_1136	0	0.00815	0	0	0	0	0	0	0	0	0	0	0	0	0
Alphaproteobacteria:OTU_1142	0	0.00815	0	0	0	0	0	0	0	0	0	0	0	0	0
Candidatus-Captivus:OTU_1158	0	0.00815	0	0	0	0	0	0	0	0	0	0	0	0	0
Clostridiales:OTU_1177	0	0.00815	0	0	0	0	0	0	0	0	0	0	0	0	0
Peredibacter:OTU_1123	0	0	0	0	0	0.0081	0	0	0	0	0	0	0	0	0
Latescibacteria:OTU_725	0	0	0	0	0	0.0011	0.003	0	0	0	0	0	0	0	0.008
Propionibacterium:OTU_682	0	0	0	0	0	0.0067	0	0	0	0.0033	0	0	0	0.00625	0.008
Hydrogenedentes:OTU_1000	0	0	0	0	0	0.0035	0.003	0	0	0	0	0	0.0051	0.0028	0.008
Opitutae:OTU_1147	0	0.00205	0	0	0	0.00115	0.006	0	0	0	0	0	0.0051	0.00205	0.008
Euzebya:OTU_1406	0	0	0	0	0	0.0011	0.006	0	0.00545	0	0.0062	0	0	0	0.008
Rhizobium:OTU_1098	0	0	0	0	0	0.00225	0	0	0	0	0	0	0	0.00345	0.008
Rickettsiaceae:OTU_1252	0	0	0	0	0	0.0046	0	0	0	0	0	0	0	0	0.008
Phycisphaeraceae:OTU_1411	0	0	0	0	0	0	0	0	0	0	0	0	0	0.0028	0.008
Bacteria:OTU_1769	0	0	0	0	0	0	0.003	0	0	0	0	0	0	0	0.008
Phycisphaeraceae:OTU_1480	0	0	0	0	0.0051	0.0079	0	0	0	0	0	0	0	0	0
Candidatus-Contubernalis:OTU_1106	0	0	0	0	0	0.0078	0	0	0	0	0	0	0	0	0
Fastidiosipila:OTU_727	0	0.00745	0	0	0	0.00225	0	0	0	0	0.0062	0	0	0	0
Rickettsiales:OTU_1025	0	0.00745	0	0	0	0.00225	0.003	0	0	0	0	0	0	0.00585	0
Spirochaeta-2:OTU_1548	0	0.00745	0	0	0	0	0	0	0	0	0	0	0	0	0
ML635J-40-aquatic-group:OTU_1735	0	0.00745	0	0	0	0	0	0	0	0	0	0	0	0	0
Chlamydiales:OTU_1904	0	0.00745	0	0	0	0	0	0	0	0	0	0	0	0	0
P3OB-42:OTU_1059	0	0	0	0	0	0.007	0.006	0	0	0	0	0	0	0	0
Clostridiales:OTU_1226	0	0	0	0	0	0.007	0	0	0	0	0	0	0	0	0
LCP-89:OTU_913	0	0	0	0	0	0.0069	0	0	0	0	0	0	0	0	0
BG.g7:OTU_972	0	0	0	0	0	0.0069	0.003	0	0	0	0	0	0	0	0
Bacteria:OTU_1199	0	0	0	0	0.00565	0.0068	0	0	0	0	0	0	0	0.0014	0
Rickettsiales:OTU_1102	0	0	0	0	0	0.0067	0	0	0	0	0	0	0.0051	0.0028	0
Bacteria:OTU_1487	0	0	0	0	0	0.0067	0	0	0	0	0	0	0	0	0
Bacteria:OTU_1637	0	0.0054	0	0	0	0.0067	0	0	0	0	0	0	0.0051	0	0
Desulfatiglans:OTU_959	0	0	0	0	0.00565	0.0067	0	0	0	0	0	0	0	0	0
Cloacimonetes:OTU_1019	0	0	0	0	0	0.0067	0.003	0	0	0	0	0	0	0	0
Candidatus-Contubernalis:OTU_1023	0	0	0	0	0	0.0067	0	0	0	0	0	0	0	0	0
NB1-n:OTU_1640	0	0	0	0	0	0	0	0	0	0.0067	0	0	0	0	0
Dethiobacter:OTU_1689	0	0	0	0	0	0	0	0	0	0.0067	0	0	0	0	0
Actinobacteria:OTU_1894	0	0	0	0	0	0	0.006	0	0	0	0	0	0	0.00625	0
Bacteroidetes-BD2-2:OTU_262	0	0	0	0	0	0	0	0	0	0	0.0062	0	0	0	0
KD4-96:OTU_281	0	0	0	0	0	0	0	0	0	0	0.0062	0	0	0	0
SB-5:OTU_627	0	0	0	0	0	0	0	0	0	0	0.0062	0	0	0	0
Blvii28-wastewater-sludge-group:OTU_1014	0	0	0	0	0	0	0	0	0	0	0.0062	0	0	0	0
Rickettsiales:OTU_1615	0	0	0	0	0.00565	0.00225	0	0	0	0	0.0062	0	0	0.0024	0
Bacteroidetes:OTU_1496	0	0	0	0	0	0	0	0	0.00275	0.005	0.0062	0	0	0	0
Xenococcus:OTU_1515	0	0	0	0	0	0	0	0	0.00545	0	0.0062	0	0	0	0
Pelagibacterium:OTU_1593	0	0	0	0	0	0	0	0	0.00545	0	0.0062	0	0	0	0
Patulibacter:OTU_1563	0	0	0	0	0	0	0	0	0	0	0.0062	0	0	0	0
Bdellovibrio:OTU_1849	0	0	0	0	0	0	0	0	0	0	0.0062	0	0	0	0
JG30-KF-CM45:OTU_1881	0	0	0	0	0	0	0	0	0.00275	0	0.0062	0	0	0	0
SS1-B-03-39:OTU_1140	0	0.0061	0	0	0	0.0011	0	0	0	0	0	0	0	0	0
Rickettsiaceae:OTU_1344	0	0.0061	0	0	0	0.00115	0	0	0	0	0	0	0	0	0
Blastopirellula:OTU_1909	0	0.0061	0	0	0	0	0	0	0	0	0	0	0.0051	0	0
TA18:OTU_1291	0	0.0061	0	0	0	0	0	0	0	0	0	0	0	0	0
Rickettsiales:OTU_1469	0	0.0061	0	0	0	0	0	0	0	0	0	0	0	0	0
Syntrophomonas:OTU_1476	0	0.0061	0	0	0	0	0	0	0	0	0	0	0	0	0
Rickettsiales:OTU_1482	0	0.0061	0	0	0	0	0	0	0	0	0	0	0	0	0
Rickettsiales:OTU_1644	0	0.0061	0	0	0	0	0	0	0	0	0	0	0	0	0
Planctomycetaceae:OTU_1741	0	0.0061	0	0	0	0	0	0	0	0	0	0	0	0	0
Bacteria:OTU_926	0	0	0	0	0.00565	0.00575	0.006	0	0	0	0	0	0	0.001	0
Ruminococcaceae:OTU_1036	0	0	0	0	0.00565	0.0035	0.006	0	0	0	0	0	0	0	0
Cloacimonetes:OTU_1091	0	0	0	0	0	0.0046	0.006	0	0	0	0	0	0	0	0
Order-III:OTU_1899	0	0	0	0	0	0.0045	0.006	0	0	0	0	0	0	0	0
Fastidiosipila:OTU_1294	0	0	0	0	0	0.00115	0.006	0	0	0	0	0	0	0	0
NPL-UPA2:OTU_1391	0	0	0	0	0	0.00115	0.006	0	0	0	0	0	0	0	0
Alphaproteobacteria:OTU_1728	0	0	0	0	0.00565	0	0.006	0	0	0	0	0	0	0	0
Cellvibrionales:OTU_1614	0	0	0	0	0	0	0.006	0	0	0	0	0	0	0	0
Chlamydiales:OTU_1652	0	0	0	0	0	0	0.006	0	0	0	0	0	0	0	0
Rickettsiales:OTU_1072	0	0.00205	0	0	0	0	0	0	0.00275	0	0	0	0	0.00585	0
Alphaproteobacteria:OTU_1386	0	0	0	0	0	0	0	0	0	0	0	0	0	0.00585	0
Parcubacteria:OTU_1143	0	0	0	0	0	0	0	0	0	0	0	0	0	0.00585	0
Firmicutes:OTU_1203	0	0	0	0	0	0.0058	0	0	0	0	0	0	0	0	0
Cloacimonetes:OTU_1296	0	0	0	0	0	0.0058	0	0	0	0	0	0	0	0	0
Phycisphaeraceae:OTU_1222	0	0	0	0	0.00565	0.00575	0.003	0	0	0	0	0	0	0.0014	0
Oligosphaeria:OTU_1080	0	0	0	0	0	0.00575	0	0	0	0	0	0	0.0051	0	0
Planctomycetaceae:OTU_1436	0	0	0	0	0	0.00575	0	0	0	0	0	0	0	0	0
Rickettsiales:OTU_1107	0	0.00205	0	0	0.00565	0.0057	0	0	0	0	0	0	0	0.0052	0
NB1-n:OTU_1715	0	0	0	0	0	0.0057	0	0	0	0	0	0	0.0051	0	0
Bacteria:OTU_1201	0	0	0	0	0	0.0057	0	0	0	0	0	0	0	0	0
Cloacimonetes:OTU_1448	0	0	0	0	0	0.0057	0	0	0	0	0	0	0	0	0
NKB5:OTU_951	0	0	0	0	0.00565	0.00225	0	0	0	0	0	0	0.0051	0.0028	0
CrystalBog021C3:OTU_1209	0	0	0	0	0.00565	0.0045	0	0	0	0	0	0	0	0	0
Parcubacteria:OTU_1601	0	0	0	0	0.00565	0.00235	0	0	0	0	0	0	0	0	0
Gammaproteobacteria:OTU_1154	0	0	0	0	0.00565	0.00335	0	0	0	0	0	0	0	0	0
P.-palm-C-A-51:OTU_1808	0	0	0	0	0.00565	0.0011	0	0	0	0	0	0	0	0	0
MSBL8:OTU_1316	0	0	0	0	0	0.0056	0	0	0	0	0	0	0	0	0
Fibrobacterales:OTU_1128	0	0	0	0	0.0051	0.00555	0.003	0	0	0	0	0	0	0	0
Proteobacteria:OTU_1017	0	0	0	0	0	0.00555	0	0	0	0	0	0	0.0051	0	0
Gammaproteobacteria:OTU_1432	0	0	0	0	0	0.00555	0	0	0	0	0	0	0	0.0014	0
Gammaproteobacteria:OTU_1079	0	0	0	0	0	0.0035	0	0	0	0	0	0	0	0.0055	0
Bacteria:OTU_1657	0	0	0	0	0	0	0	0	0.00545	0	0	0	0	0	0
Brevundimonas:OTU_1658	0	0	0	0	0	0	0	0	0.00545	0	0	0	0	0	0
Saccharibacteria:OTU_1883	0	0	0	0	0	0	0	0	0.00545	0	0	0	0	0	0
Clostridium-sensu-stricto-1:OTU_1885	0	0	0	0	0	0	0	0	0.00545	0	0	0	0	0	0
Verrucomicrobiales:OTU_1889	0	0	0	0	0	0	0	0	0.00545	0	0	0	0	0	0
Saccharibacteria:OTU_1913	0	0	0	0	0	0	0	0	0.00545	0	0	0	0	0	0
Cytophagaceae:OTU_1919	0	0	0	0	0	0	0	0	0.00545	0	0	0	0	0	0
GIF9:OTU_1465	0	0.0054	0	0	0	0	0	0	0	0	0	0	0	0	0
Bacteria:OTU_1121	0	0.0054	0	0	0	0	0	0	0	0	0	0	0	0	0
Legionella:OTU_1836	0	0.0054	0	0	0.0051	0	0	0	0	0	0	0	0	0.0038	0
FukuN18-freshwater-group:OTU_1459	0	0.0054	0	0	0	0	0	0	0.00275	0	0	0	0	0.0028	0
Anaerolineaceae:OTU_1454	0	0.0054	0	0	0	0	0	0	0	0	0	0	0	0.00205	0
Bacteria:OTU_1918	0	0.0054	0	0	0	0	0	0	0	0	0	0	0	0	0
Bacteria:OTU_1520	0	0.0054	0	0	0	0.0011	0	0	0	0	0	0	0	0	0
vadinHA49:OTU_1624	0	0.0054	0	0	0	0	0	0	0	0	0	0	0	0.001	0
OPB35-soil-group:OTU_1732	0	0.0054	0	0	0	0	0	0	0	0	0	0	0.0051	0	0
Order-III:OTU_1733	0	0.0054	0	0	0	0	0	0	0	0	0	0	0.0051	0	0
Alphaproteobacteria:OTU_1882	0	0.0054	0	0	0	0	0	0	0	0	0	0	0	0.0014	0
Clostridia:OTU_1440	0	0	0	0	0	0	0	0	0	0	0	0	0.0051	0.0042	0
Desulforhabdus:OTU_1331	0	0	0	0	0	0.00115	0	0	0	0	0	0	0.0051	0	0
Puniceicoccaceae:OTU_1206	0	0	0	0	0	0	0	0	0	0	0	0	0.0051	0.00205	0
Order-III:OTU_1470	0	0.0041	0	0	0.0051	0	0.003	0	0	0	0	0	0	0.0038	0
Spirochaeta-2:OTU_1416	0	0	0	0	0	0.0045	0	0	0	0.0017	0	0	0.0051	0	0
WCHB1-41:OTU_1744	0	0.00205	0	0	0	0.00115	0	0	0	0	0	0	0.0051	0.0014	0
Sva0485:OTU_1772	0	0	0	0	0.0051	0.0034	0	0	0	0	0	0	0	0	0
BSN166:OTU_1509	0	0.0041	0	0	0	0	0.003	0	0	0	0	0	0.0051	0	0
Candidate-division-SR1:OTU_1718	0	0.00205	0	0	0	0	0	0	0	0	0	0	0.0051	0	0
Spirochaetaceae:OTU_1393	0	0	0	0	0	0.00235	0	0	0	0	0	0	0.0051	0	0
Fibrobacterales:OTU_1524	0	0	0	0	0	0.00115	0	0	0	0	0	0	0.0051	0	0
Lentisphaerae:OTU_1571	0	0	0	0	0	0.00235	0	0	0	0	0	0	0.0051	0	0
Bacteria:OTU_1788	0	0.00205	0	0	0	0.0011	0	0	0	0	0	0	0.0051	0	0
Candidate-division-WS6:OTU_1800	0	0	0	0	0	0.00225	0	0	0	0	0	0	0.0051	0	0
Hydrogenedentes:OTU_1645	0	0	0	0	0	0.0011	0	0	0	0	0	0	0.0051	0	0
Coxiella:OTU_1646	0	0	0	0	0	0	0	0	0	0	0	0	0.0051	0.0014	0
TM6:OTU_1699	0	0	0	0	0	0.0011	0	0	0	0	0	0	0.0051	0	0
Cytophagales:OTU_1782	0	0	0	0	0	0	0	0	0	0	0	0	0.0051	0.0014	0
Oceanospirillaceae:OTU_1806	0	0	0	0	0	0	0.003	0	0	0	0	0	0.0051	0	0
Ectothiorhodospira:OTU_1886	0	0	0	0	0	0.0011	0	0	0	0	0	0	0.0051	0	0
Tissierella:OTU_1901	0	0	0	0	0	0	0	0	0	0	0	0	0.0051	0.0014	0
Pseudomonas:OTU_1536	0	0	0	0	0	0.0011	0	0	0	0.005	0	0	0	0.00345	0
Gracilibacteria:OTU_1308	0	0	0	0	0	0	0	0	0	0.005	0	0	0	0	0
Bacteria:OTU_781	0	0.00205	0	0	0	0.00465	0	0	0	0	0	0	0	0	0
Bacteria:OTU_1068	0	0	0	0	0	0.00465	0	0	0	0	0	0	0	0.0028	0
Ruminococcaceae:OTU_1118	0	0.00205	0	0	0	0.00465	0.003	0	0	0	0	0	0	0	0
S0134-terrestrial-group:OTU_1200	0	0	0	0	0	0.00465	0	0	0	0	0	0	0	0	0
Oligosphaerales:OTU_1318	0	0	0	0	0	0.0046	0	0	0	0	0	0	0	0	0
Desulfonatronobacter:OTU_1244	0	0	0	0	0	0.0045	0.003	0	0	0	0	0	0	0.0014	0
Syntrophomonadaceae:OTU_1485	0	0	0	0	0	0.0045	0	0	0	0	0	0	0	0	0
Bacteria:OTU_1560	0	0	0	0	0	0.0045	0	0	0	0	0	0	0	0	0
possible-family-02:OTU_1905	0	0	0	0	0	0.0045	0	0	0	0	0	0	0	0	0
Bacteria:OTU_1915	0	0	0	0	0	0.0045	0	0	0	0	0	0	0	0	0
Firmicutes:OTU_1390	0	0	0	0	0	0.00445	0.003	0	0	0	0	0	0	0	0
Bacteria:OTU_1435	0	0	0	0	0	0.00445	0	0	0	0	0	0	0	0	0
Bacteria:OTU_1853	0	0	0	0	0	0.00445	0.003	0	0	0	0	0	0	0	0
Ruminococcaceae:OTU_1230	0	0	0	0	0	0.00445	0	0	0	0	0	0	0	0	0
Candidatus-Amoebophilus:OTU_1242	0	0	0	0	0	0	0	0	0	0	0	0	0	0.00445	0
MSBL8:OTU_1253	0	0	0	0	0	0.00445	0	0	0	0	0	0	0	0	0
Candidate-division-OP3:OTU_1306	0	0	0	0	0	0.00445	0	0	0	0	0	0	0	0	0
Oligosphaerales:OTU_1320	0	0	0	0	0	0.00445	0	0	0	0	0	0	0	0	0
Bacteria:OTU_1342	0	0	0	0	0	0.00445	0	0	0	0	0	0	0	0	0
Candidate-division-OP3:OTU_1783	0	0	0	0	0	0.00445	0	0	0	0	0	0	0	0	0
Proteobacteria:OTU_1443	0	0	0	0	0	0	0	0	0	0	0	0	0	0.0042	0
:OTU_1618	0	0	0	0	0	0	0	0	0	0	0	0	0	0.0042	0
Cellvibrio:OTU_1743	0	0	0	0	0	0	0	0	0	0	0	0	0	0.0042	0
Spirochaeta-2:OTU_300	0	0.0041	0	0	0	0	0	0	0	0	0	0	0	0.001	0
Gammaproteobacteria:OTU_1115	0	0.00205	0	0	0	0.0011	0	0	0	0	0	0	0	0.0041	0
Chloroplast:OTU_1771	0	0.0041	0	0	0	0	0	0	0	0	0	0	0	0	0
Bacteria:OTU_1777	0	0.0041	0	0	0	0.0011	0	0	0	0	0	0	0	0	0
Gammaproteobacteria:OTU_1756	0	0.0041	0	0	0	0	0	0	0	0	0	0	0	0	0
Chloroplast:OTU_1661	0	0.0041	0	0	0	0	0	0	0	0	0	0	0	0	0
Proteobacteria:OTU_1875	0	0.0041	0	0	0	0	0	0	0	0	0	0	0	0	0
Acidimicrobiales:OTU_1400	0	0	0	0	0	0	0	0	0	0	0	0	0	0.0038	0
vadinHA49:OTU_1361	0	0	0	0	0	0.0035	0	0	0	0	0	0	0	0	0
Deltaproteobacteria:OTU_1373	0	0	0	0	0	0.0035	0	0	0	0	0	0	0	0	0
OPB54:OTU_1425	0	0	0	0	0	0.0035	0	0	0	0	0	0	0	0	0
Deltaproteobacteria:OTU_1477	0	0	0	0	0	0.0035	0	0	0	0	0	0	0	0	0
Chlamydiales:OTU_1852	0	0	0	0	0	0.0035	0	0	0	0	0	0	0	0	0
Alphaproteobacteria:OTU_1673	0	0	0	0	0	0.00345	0	0	0	0	0	0	0	0	0
Pla4-lineage:OTU_798	0	0	0	0	0	0.0034	0	0	0	0	0	0	0	0	0
Bacteria:OTU_1584	0	0	0	0	0	0.0034	0	0	0	0	0	0	0	0.0014	0
Proteobacteria:OTU_1861	0	0	0	0	0	0.0034	0	0	0	0	0	0	0	0	0
Oligosphaerales:OTU_1374	0	0	0	0	0	0.0034	0	0	0	0	0	0	0	0	0
NKB5:OTU_1418	0	0	0	0	0	0.0034	0	0	0	0	0	0	0	0	0
Clostridiales-vadinBB60-group:OTU_1665	0	0	0	0	0	0.0034	0	0	0	0	0	0	0	0	0
MD2896-B258:OTU_1779	0	0	0	0	0	0.0034	0	0	0	0	0	0	0	0	0
Gammaproteobacteria:OTU_1784	0	0	0	0	0	0.0034	0	0	0	0	0	0	0	0	0
Bacteria:OTU_1827	0	0	0	0	0	0.0034	0	0	0	0	0	0	0	0	0
Rickettsiales:OTU_1319	0	0	0	0	0	0.00335	0	0	0	0	0	0	0	0	0
Gastranaerophilales:OTU_1426	0	0	0	0	0	0.00335	0	0	0	0	0	0	0	0	0
Clostridiales:OTU_1462	0	0	0	0	0	0.00335	0	0	0	0	0	0	0	0	0
Clostridia:OTU_1798	0	0	0	0	0	0.00335	0	0	0	0	0	0	0	0	0
Halanaerobiales:OTU_1635	0	0	0	0	0	0	0	0	0	0.0033	0	0	0	0	0
Curvibacter:OTU_1643	0	0	0	0	0	0	0	0	0	0.0033	0	0	0	0	0
Desulfurispira:OTU_1705	0	0	0	0	0	0	0	0	0	0.0033	0	0	0	0	0
Aminicenantes:OTU_1708	0	0	0	0	0	0	0	0	0	0.0033	0	0	0	0	0
Chromatiales:OTU_1862	0	0	0	0	0	0	0	0	0	0.0033	0	0	0	0	0
Anaerolineaceae:OTU_1713	0	0	0	0	0	0	0	0	0	0	0	0	0	0.00305	0
Oligosphaeria:OTU_1055	0	0	0	0	0	0.00235	0.003	0	0	0	0	0	0	0	0
Bacteria:OTU_1403	0	0	0	0	0	0	0.003	0	0	0	0	0	0	0.00205	0
Proteobacteria:OTU_1396	0	0	0	0	0	0.00225	0.003	0	0	0	0	0	0	0	0
Candidatus-Captivus:OTU_1398	0	0	0	0	0	0	0.003	0	0	0	0	0	0	0.0028	0
Bacteria:OTU_1486	0	0	0	0	0	0.00225	0.003	0	0	0	0	0	0	0	0
DEV055:OTU_1596	0	0	0	0	0	0.00225	0.003	0	0	0	0	0	0	0	0
M2PT2-76-termite-group:OTU_1775	0	0	0	0	0	0.00235	0.003	0	0	0	0	0	0	0	0
Bdellovibrio:OTU_1789	0	0	0	0	0	0	0.003	0	0	0	0	0	0	0	0
Mollicutes-RF9:OTU_1924	0	0	0	0	0	0.00225	0.003	0	0	0	0	0	0	0	0
Desulfobacteraceae:OTU_1527	0	0	0	0	0	0.0011	0.003	0	0	0	0	0	0	0	0
Puniceicoccaceae:OTU_1785	0	0	0	0	0	0.00115	0.003	0	0	0	0	0	0	0	0
:OTU_1799	0	0	0	0	0	0.0011	0.003	0	0	0	0	0	0	0	0
Bacillales:OTU_1890	0	0	0	0	0	0.0011	0.003	0	0	0	0	0	0	0	0
Marinicella:OTU_1891	0	0	0	0	0	0	0.003	0	0	0	0	0	0	0.0014	0
SM1A02:OTU_1541	0	0	0	0	0	0	0	0	0	0	0	0	0	0.0028	0
Parcubacteria:OTU_1387	0	0	0	0	0	0.00225	0	0	0	0	0	0	0	0.0028	0
RB446:OTU_1619	0	0	0	0	0	0	0	0	0	0	0	0	0	0.0028	0
Gracilibacteria:OTU_1696	0	0	0	0	0	0	0	0	0	0	0	0	0	0.0028	0
Parcubacteria:OTU_1817	0	0	0	0	0	0	0	0	0	0	0	0	0	0.0028	0
Chloroplast:OTU_1888	0	0	0	0	0	0	0	0	0.00275	0.0017	0	0	0	0	0
Alcanivorax:OTU_1698	0	0	0	0	0	0	0	0	0	0	0	0	0	0.0024	0
Rickettsiales:OTU_1734	0	0	0	0	0	0	0	0	0	0	0	0	0	0.0024	0
Peredibacter:OTU_1752	0	0	0	0	0	0	0	0	0	0	0	0	0	0.0024	0
Ruminococcaceae-UCG-012:OTU_1855	0	0	0	0	0	0.00235	0	0	0	0	0	0	0	0	0
Gammaproteobacteria:OTU_1857	0	0.00205	0	0	0	0.00235	0	0	0	0	0	0	0	0	0
Thermotogaceae:OTU_1513	0	0	0	0	0	0.00235	0	0	0	0	0	0	0	0	0
Bradyrhizobiaceae:OTU_1574	0	0	0	0	0	0.00235	0	0	0	0	0	0	0	0	0
Bacteria:OTU_1678	0	0	0	0	0	0.00235	0	0	0	0	0	0	0	0	0
Clostridiales:OTU_1700	0	0	0	0	0	0.00235	0	0	0	0	0	0	0	0	0
Marinilabiaceae:OTU_1814	0	0	0	0	0	0.00235	0	0	0	0	0	0	0	0	0
Chlamydiales:OTU_1839	0	0	0	0	0	0.00235	0	0	0	0	0	0	0	0	0
Coxiella:OTU_1871	0	0	0	0	0	0.00235	0	0	0	0	0	0	0	0	0
Desulfatiglans:OTU_877	0	0	0	0	0	0.00225	0	0	0	0	0	0	0	0	0
S0134-terrestrial-group:OTU_1549	0	0	0	0	0	0.00225	0	0	0	0	0	0	0	0	0
Bacteria:OTU_1559	0	0	0	0	0	0.00225	0	0	0	0	0	0	0	0	0
Phycisphaerales:OTU_1598	0	0	0	0	0	0.00225	0	0	0	0	0	0	0	0	0
Candidate-division-WS6:OTU_1629	0	0	0	0	0	0.00225	0	0	0	0	0	0	0	0	0
Cloacimonetes:OTU_1636	0	0	0	0	0	0.00225	0	0	0	0	0	0	0	0	0
Clostridiales:OTU_1669	0	0	0	0	0	0.00225	0	0	0	0	0	0	0	0	0
Lineage-I-(Endomicrobia):OTU_1682	0	0	0	0	0	0.00225	0	0	0	0	0	0	0	0	0
Bacteria:OTU_1694	0	0	0	0	0	0.00225	0	0	0	0	0	0	0	0	0
Bacteria:OTU_1695	0	0	0	0	0	0.00225	0	0	0	0	0	0	0	0	0
Candidatus-Caldatribacterium:OTU_1786	0	0	0	0	0	0.00225	0	0	0	0	0	0	0	0	0
Clostridia:OTU_1787	0	0	0	0	0	0.00225	0	0	0	0	0	0	0	0	0
Bacteria:OTU_1791	0	0	0	0	0	0.00225	0	0	0	0	0	0	0	0	0
Firmicutes:OTU_1807	0	0	0	0	0	0.00225	0	0	0	0	0	0	0	0	0
NKB5:OTU_1920	0	0	0	0	0	0.00225	0	0	0	0	0	0	0	0	0
Gastranaerophilales:OTU_615	0	0.00205	0	0	0	0	0	0	0	0	0	0	0	0	0
FamilyI:OTU_573	0	0.00205	0	0	0	0	0	0	0	0	0	0	0	0	0
CK06-06-Mud-MAS4B-21:OTU_789	0	0.00205	0	0	0	0	0	0	0	0	0	0	0	0	0
Thermoanaerobaculum:OTU_1508	0	0.00205	0	0	0	0	0	0	0	0	0	0	0	0	0
Deltaproteobacteria:OTU_1314	0	0.00205	0	0	0	0	0	0	0	0	0	0	0	0	0
Spirochaeta-2:OTU_1420	0	0.00205	0	0	0	0	0	0	0	0	0	0	0	0	0
Proteobacteria:OTU_1444	0	0.00205	0	0	0	0	0	0	0	0	0	0	0	0.001	0
Legionella:OTU_1446	0	0.00205	0	0	0	0	0	0	0	0	0	0	0	0.00205	0
Deltaproteobacteria:OTU_1517	0	0.00205	0	0	0	0.00115	0	0	0	0	0	0	0	0	0
Phycisphaeraceae:OTU_1525	0	0.00205	0	0	0	0.00115	0	0	0	0	0	0	0	0	0
Gammaproteobacteria:OTU_1626	0	0	0	0	0	0	0	0	0	0	0	0	0	0.00205	0
ML635J-40-aquatic-group:OTU_1663	0	0.00205	0	0	0	0.0011	0	0	0	0	0	0	0	0	0
Chlamydiales:OTU_1664	0	0.00205	0	0	0	0.0011	0	0	0	0	0	0	0	0	0
RB446:OTU_1884	0	0	0	0	0	0	0	0	0	0	0	0	0	0.00205	0
Bdellovibrio:OTU_1691	0	0	0	0	0	0	0	0	0	0.0017	0	0	0	0.0014	0
Phycisphaeraceae:OTU_1581	0	0	0	0	0	0.00115	0	0	0	0	0	0	0	0.0014	0
TM6:OTU_1921	0	0	0	0	0	0.0011	0	0	0	0	0	0	0	0.0014	0
Desulfobacteraceae:OTU_1161	0	0	0	0	0	0.00115	0	0	0	0	0	0	0	0	0
vadinHA49:OTU_1417	0	0	0	0	0	0.00115	0	0	0	0	0	0	0	0	0
Desulfatiglans:OTU_783	0	0	0	0	0	0.0011	0	0	0	0	0	0	0	0	0
Opitutae:OTU_1450	0	0	0	0	0	0.0011	0	0	0	0	0	0	0	0	0
TSAC18:OTU_1507	0	0	0	0	0	0.0011	0	0	0	0	0	0	0	0	0
TA06:OTU_1603	0	0	0	0	0	0.0011	0	0	0	0	0	0	0	0	0
Desulfatitalea:OTU_1606	0	0	0	0	0	0.0011	0	0	0	0	0	0	0	0	0
