# Supplementary material for: A shared core microbiome in soda lakes separated by large distances
Source: Nat Commun. 2019 Sep 17;10:4230. doi: 10.1038/s41467-019-12195-5 (PMC6748926; doi:10.1038/s41467-019-12195-5)
Supplement: Supplementary file 5 — Supplementary Data 2 [file 41467_2019_12195_MOESM5_ESM.xlsx]

## Sheet: Sheet1
In this table, each line shows data for one Metagenome Assembled Genome (MAG)
#GTDB taxonomy									Kulunda relatives							Cariboo Bin Quality							Bin Abundance
#phylum	class	order	family	genus	short name	bin id	Genbank Accession	#Cariboo MAG variants with ANI>95%	closest Kulunda relative, if any	distance to Kulunda relative in GTDB tree	% ANI	% ANI, overlap	relative average abundance of Kulunda MAG in Kulunda sediments (SRR490128,133 & 150)	other close Kulunda relatives	% identity of Kulunda reads to Cariboo MAG	#contigs	N50	Size (Mb)	%GC	completeness	duplicated conserved single-copy genes	strain heterogeneity	Last Chance (%)	Deer (%)	Good enough (%)	Probe (%)	delta13C
Cyanobacteriota	Cyanobacteriia	Phormidesmiales	Phormidesmiaceae	Nodosilinea	C1	LCM1.Bin.17	REBM00000000.1	4	GCA_003550805.	0.00475	99	85	0.0616604	GCA_003561295, GCA_003556305, GCA_003564835	98.2	260	23669	4.62	55.39	98.6	2.5	25	0.3	6	9.3	14.1	-25.2±0.8
Cyanobacteriota	Cyanobacteriia	Phormidesmiales	Phormidesmiaceae	Nodosilinea	C2	DLM2.Bin.27	RECJ00000000.1		GCA_003564835	0.15438	78	30	0.475595			322	20774	4.3	59	90.3	2.6	6.7	2.4	0.6	0	0.1	-33.5±2.5
Cyanobacteriota	Cyanobacteriia	Phormidesmiales	Phormidesmiaceae		C3	DLM2.Bin.15	RECH00000000.1									384	18356	5	53.9	97.6	1.3	12.5	0	0.4	0	0	-19.5±5.1
Cyanobacteriota	Cyanobacteriia	Phormidesmiales	Phormidesmiaceae	Arthrospira	C4	PLM2.Bin.9	REEX00000000.1									181	36014	4.8	44.4	98.8	0.2	0	0	0	0	0.3
Cyanobacteriota	Cyanobacteriia	Cyanobacteriales	Geitlerinemaceae	Phormidium “A”	C5	GEM2.Bin.31	REDN00000000.1	2	GCA_003566575	0.04132	90	63	0.105888		91.2	451	9912	3.8	52.5	84.9	1.8	77.8	0	0	2.3	0.5	-20.6±2.7
Cyanobacteriota	Cyanobacteriia	Cyanobacteriales	Nostocaceae	Nodularia	C6	LCM1.Bin.15	REBL00000000.1		GCA_003556955	0.05405	87	41	0.0720642			287	33318	5.56	41.19	94.3	1.8	66.7	1.5	0	0	0
Cyanobacteriota	Cyanobacteriia	Synechococcales	Cyanobiaceae	Cyanobium	C7	PLM2.Bin.73	REEV00000000.1	3								137	45963	2.7	69.4	98.6	0.3	0	0	0	0	0.6	-27,4±7.3
Cyanobacteriota	Cyanobacteriia	Cyanobacteriales	Gloeocapsaceae	Gloeocapsa	C8	DLM2.Bin.57	RECR00000000.1									138	37724	3.5	38.1	99.3	0.4	0	0	0.4	0	0	-25.5±3.5
Cyanobacteriota	Cyanobacteriia	Cyanobacteriales	Spirulinaceae	Spirulina	C9	DLM2.Bin.59	RECT00000000.1	2							87.9	478	8420	3.4	53.2	83.5	0.7	0	0	0.1	0	0.1
Gemmatimonadota	Gemmatimonadetes	SG8-23			Ge1	PLM2.Bin.20	REEG00000000.1	3	GCA_003567615	0.04863	85	41	1.6135	GCA_003557525, GCA_003561635, GCA_003551025, GCA_003556625, GCA_003560065, GCA_003562075, GCA_003559555, GCA_003558295, GCA_003558615	90.9	306	23796	3.9	67.7	96.7	5.5	40	0.1	0.9	5.2	2
Gemmatimonadota	Gemmatimonadetes	SG8-23			Ge2	LCM1.Bin.21	REBP00000000.1		GCA_003556585*							258	30482	4.23	69.66	95.6	7.9	11.1	0.6	0.1	0.1	0.1
Gemmatimonadota	Gemmatimonadetes	SG8-23			Ge3	PLM2.Bin.16	REED00000000.1	3	GCA_003556585	0.00752	96	43	0.0412814	GCA_003564555, GCA_003561415	96.1	229	34005	4.2	67.9	97.8	6.6	16.7	0.1	0.2	0.1	0.3
Gemmatimonadota	Gemmatimonadetes	SG8-23			Ge4	LCM1.Bin.31	REBS00000000.1		GCA_003556885	0.16541	79	38	0.0806072			188	31896	3.55	67.74	96.9	2.2	0	0.1	0	0	0
Gemmatimonadota	Gemmatimonadetes	SG8-23			Ge5	LCM1.Bin.49	REBX00000000.1	2	GCA_003556885*						89.3	293	12251	2.85	70.46	95.4	4.4	0	0.1	0	0.2	0.1
Proteobacteria	Alphaproteobacteria	Rhodobacterales	Rhodobacteraceae	Roseinatronobacter	A1	LCM1.Bin.54	RECB00000000.1	2	GCA_003550905	0.01078	96	89	0.0295152	GCA_003564625, GCA_003562115, GCA_003554265	94.9	381	8145	2.55	60.08	74.6	1.3	20	4.7	0.1	0.1	0.1
Proteobacteria	Alphaproteobacteria	Rhodobacterales	Rhodobacteraceae	Natronohydrobacter	A2	LCM1.Bin.36	REBU00000000.1		GCA_003565055	0.03875	84	52	0.123718			116	49332	3.26	62.47	97.8	0	0	2.3	0	0	0
Proteobacteria	Alphaproteobacteria	Rhodobacterales	Rhodobacteraceae		A3	GEM2.Bin.58	REDZ00000000.1	2	GCA_003552445	0.01753	92	65	0.315765	GCA_003561595, GCA_003564655	89.9	231	21315	3.3	64.2	92.5	0.8	50	0.9	0	0.2	0.1
Proteobacteria	Alphaproteobacteria	Rhodobacterales	Rhodobacteraceae		A4	DLM2.Bin.65	RECW00000000.1	2		0.59647			0.0565254		88.8	280	15475	3.2	72	94.1	1.4	25	0	0.7	0.1	0	-14.9±6.6
Proteobacteria	Alphaproteobacteria	Rhodobacterales	Rhodobacteraceae		A5	PLM2.Bin.49	REER00000000.1	2	GCA_003566015	0.02669	93	71	0.0325687	GCA_003562895	91.4	145	44125	3.2	62.6	97.7	2	43.8	0.5	0	0.4	0.5
Proteobacteria	Alphaproteobacteria	Rhizobiales	Beijerinckiaceae	Salinarimonas	A6	GEM2.Bin.33	REDO00000000.1		GCA_003562725	0.13862	79	32	0.0897325	GCA_003567055		206	32920	3.7	66.7	96	2.5	66.7	0.1	0	3.3	0.1
Proteobacteria	Alphaproteobacteria	Geminicoccales			A7	DLM2.Bin.45	RECO00000000.1	2							88.8	322	19824	3.8	68.5	92.1	2.9	11.1	0	0.7	0.1	0.1
Proteobacteria	Alphaproteobacteria	Rhodospirillales	2-12-FULL-67-15		A8	PLM2.Bin.51	REES00000000.1									145	43564	3.1	67.4	94.5	3.1	0	0	0	0	0.6
Proteobacteria	Alphaproteobacteria	Rhodospirillales	2-12-FULL-67-15		A9	PLM2.Bin.41	REEP00000000.1									138	44211	3.4	66.1	95.1	2.7	14.3	0	0	0	0.2
Proteobacteria	Alphaproteobacteria	Micavibrionales			A10	DLM2.Bin.89	REDF00000000.1	2							88.7	72	66260	2.5	53.4	92	3.5	0	0	0.2	0.1	0
Proteobacteria	Gammaproteobacteria	Xanthomonadales	Wenzhouxiangellaceae	Wenzhouxiangella	G1	PLM2.Bin.80	REEW00000000.1	4	GCA_003560975	0.05283	86	80	1.98652	GCA_003562715 GCA_003558275, GCA_003557225, GCA_003565625, GCA_003568335	89.7	215	20925	2.6	65	91.9	3.9	25	0.3	0.7	3.9	1	-16.8±5.8
Proteobacteria	Gammaproteobacteria	Xanthomonadales	Wenzhouxiangellaceae	Wenzhouxiangella	G2	DLM2.Bin.32	RECK00000000.1	3	GCA_003562675*						89.1	459	11803	4.2	62.4	94.8	4.3	4.6	0.2	0.4	2.1	0.8
Proteobacteria	Gammaproteobacteria	Xanthomonadales	Wenzhouxiangellaceae	Wenzhouxiangella	G3	PLM2.Bin.43	REEQ00000000.1		GCA_003562675*							218	25021	3.3	62.6	95	2.5	9.1	0.1	0	0.1	0.6
Proteobacteria	Gammaproteobacteria	Ectothiorhodospirales	Thioalkalivibrionaceae		G4	LCM1.Bin.42	REBW00000000.1	4	GCA_003550875	0.02912	92	70	0.600517	GCA_003554085, GCA_003553165, GCA_003565695	93.6	277	17262	3.13	65.64	96.6	0.7	0	0.7	0.5	0.9	1
Proteobacteria	Gammaproteobacteria	Ectothiorhodospirales	Thioalkalivibrionaceae		G5	LCM1.Bin.52	RECA00000000.1	2	GCA_003563455	0.04661	89	58	2.94558	GCA_003555155, GCA_003561105, GCA_003562755, GCA_003555285, GCA_003550945	91.1	244	16940	2.71	67.97	95.1	1	0	0.2	0.1	0.9	0.6
Proteobacteria	Gammaproteobacteria	Ectothiorhodospirales	Ectothiorhodospiraceae	Ectothiorhodospira	G6	DLM2.Bin.80	REDC00000000.1						0.0332903			221	17031	2.8	63.9	95.3	1	0	0.1	0.1	0	0
Proteobacteria	Gammaproteobacteria				G7	DLM2.Bin.61	RECU00000000.1	3	GCA_003567475	0.0394	85	80	0.00819004	GCA_003563155, GCA_003559815, GCA_003560115, GCA_003567855	89.5	114	52663	3.3	67.1	90.4	2.2	11.1	0	0.7	1.1	1
Proteobacteria	Gammaproteobacteria	Chromatiales	Chromatiaceae	Thiohalocapsa	G8	GEM2.Bin.25	REDK00000000.1	2	GCA_003562815	0.22741	78	26	0.0133338		89.1	186	34324	4.2	67.2	98.8	0.7	0	0	0.8	0.2	0.1
Proteobacteria	Gammaproteobacteria	Competibacterales	Competibacteraceae		G9	PLM2.Bin.17	REEE00000000.1	2							89	389	14827	4.1	63.3	94.4	1.4	33.3	0	0.1	0	0.8
Proteobacteria	Gammaproteobacteria	Pseudomonadales	Halomonadaceae	Halomonas	G10	LCM1.Bin.22	REBQ00000000.1									255	28369	4.05	53.93	97	1.1	57.1	0.4	0	0	0
Proteobacteria	Gammaproteobacteria	Pseudomonadales	Nitrincolaceae	Nitrincola	G11	DLM2.Bin.78	REDB00000000.1	3							89.9	276	14919	2.9	44.2	94.6	1.3	11.1	0.1	0.3	0	0.1
Proteobacteria	Gammaproteobacteria	Pseudomonadales	HTCC2089		G12	PLM2.Bin.7	REEU00000000.1		GCA_003565395	0.02325	90	62	0.177203	GCA_003550365, GCA_003560295, GCA_003564995, GCA_003564095	90.6	315	32165	5.1	64.5	94.6	2.5	30	0.1	0.3	0.2	0.3
Proteobacteria	Gammaproteobacteria	Pseudomonadales	Pseudomonadaceae	Pseudomonas “D”	G13	LCM1.Bin.50	REBY00000000.1									209	20034	2.8	57.6	95.4	0.4	66.7	0.1	0	0	0
Proteobacteria	Gammaproteobacteria	Pseudomonadales	Hahellaceae		G14	LCM1.Bin.30	REBR00000000.1									288	17211	3.57	58.23	96.2	0.7	50	0.1	0	0	0
Desulfobacterota	Desulfovibrionia	Desulfovibrionales	Desulfonatronaceae	Desulfonatronum	D1	GEM2.Bin.26	REDL00000000.1	2							91.9	136	67616	3.9	57.6	98.5	1.3	16.7	0	0	0.4	0.2
Bdellovibrionota	UBA2394	UBA2394	UBA2394		Bd1	DLM2.Bin.98	REDG00000000.1									79	42319	2.2	49.5	83.9	0	0	0	0.1	0	0
Myxococcota	Deltaproteobacteria	UBA796	UBA796	GCA-2862545	My1	GEM2.Bin.11	REDI00000000.1									97	126445	4.9	67.4	92.6	2	0	0	0	0.5	0
Myxococcota	Deltaproteobacteria	UBA4248	UBA4248		My2	GEM2.Bin.10	REDH00000000.1	2							89.4	223	41319	5	69.7	93.2	1.9	0	0	0.1	0.4	0.1
Bacteroidota	Bacteroidia	Bacteroidales	UBA7960		B1	GEM2.Bin.22	REDJ00000000.1	3	GCA_003567455	0.12318	81	21	0.0613068	GCA_003564255, GCA_003558215, GCA_003566095, GCA_003560775	91.2	247	33200	4.2	40.5	98.4	1.3	0	0	1.1	0.4	1.6
Bacteroidota	Bacteroidia	Bacteroidales	UBA7960		B2	DLM2.Bin.11	RECE00000000.1		GCA_003556895	0.1123	82	32	0.0659936	GCA_003557945		395	21251	5.3	43.8	96.8	5.6	15.4	0	0.8	0	0.1
Bacteroidota	Bacteroidia	Bacteroidales	UBA7960		B3	GEM2.Bin.73	REEA00000000.1	2	GCA_003561315	0.05418	87	61	0.40274		90.4	189	28024	2.9	46.2	95.2	0.5	0	0	0.1	0.2	0.4
Bacteroidota	Bacteroidia	Bacteroidales	UBA12077		B4	PLM2.Bin.38	REEN00000000.1		GCA_003560655	0.06826	89	60	0.120661	GCA_003567115, GCA_003566695, GCA_003551495, GCA_003564495, GCA_003557775, GCA_003561995, GCA_003563525, GCA_003556565, GCA_003556985, GCA_003561015, GCA_003554865, GCA_003559695, GCA_003568385		118	60851	3.4	48.4	96.5	1.9	0	0	0.1	0	0.4
Bacteroidota	Bacteroidia	Chitinophagales	Saprospiraceae		B5	PLM2.Bin.24	REEI00000000.1	2	GCA_003552405*						88.6	144	46948	3.7	42.2	98.1	2	20	0	0.2	0	0.5
Bacteroidota	Bacteroidia	Chitinophagales	Saprospiraceae		B6	DLM2.Bin.58	RECS00000000.1	4	GCA_003565885	0.05329	81	59	0.126737	GCA_003563835	88.9	197	27843	3.4	38.3	97.2	0	0	0.1	0.3	0.3	0.7
Bacteroidota	Bacteroidia	Chitinophagales	Saprospiraceae		B7	PLM2.Bin.40	REEO00000000.1	2	GCA_003552405	0.02343	91	39	0.105785	GCA_003559035, GCA_003565275, GCA_003559985, GCA_003561755	92.2	107	52581	3.4	45.5	96.8	1	50	0	0	0.2	0.2
Bacteroidota	Bacteroidia	Chitinophagales	UBA2359		B8	PLM2.Bin.36	REEL00000000.1	3			-	-	0.126737		91.6	186	39228	3.5	35.4	98.4	1	0	0	0.1	0.1	0.3
Bacteroidota	Bacteroidia	Flavobacteriales			B9	GEM2.Bin.46	REDV00000000.1	2	GCA_003565555	0.42091	-	-	0.175028		88.5	154	37700	3.5	49.3	97.4	0.5	0	0	0	0.4	0.1
Bacteroidota	Bacteroidia	Flavobacteriales	Cryomorphaceae	Schleiferia	B10	DLM2.Bin.87	REDE00000000.1		GCA_003566715	0.23198	76	8	0.0788463			190	21865	2.6	43.2	94.7	5.1	30.8	0	0.1	0	0
Bacteroidota	Bacteroidia	Cytophagales	Cyclobacteriaceae	Indibacter	B11	LCM1.Bin.19	REBN00000000.1	2					0.172211		88.1	285	26958	4.42	39.14	98.1	0.8	50	0.2	0.2	0	0
Bacteroidota	Rhodothermia	Balneolales	Balneolaceae	UBA2664	B12	DLM2.Bin.24	RECI00000000.1	3	GCA_003559375	0.08962	79	31	0.0302553	GCA_003562665	89	324	23328	4.6	43.5	94.5	1.9	0	0	0.5	0.1	0.5
Bacteroidota	Rhodothermia	Balneolales	Balneolaceae	UBA2664	B13	DLM2.Bin.75	REDA00000000.1	3	GCA_003556205	0.23059			0.21103		88.5	100	69579	2.9	47.9	94.7	0.8	0	0	0.4	0.1	0.1
Bacteroidota	Rhodothermia	Balneolales	Balneolaceae	UBA2664	B14	GEM2.Bin.41	REDS00000000.1	2	GCA_003561455	0.02876	85	39	0.329237	GCA_003564595	89.1	227	26819	3.6	43.2	95.7	0.9	33.3	0	0	0.2	0.1
Bacteroidota	Rhodothermia	Balneolales	Balneolaceae		B15	GEM2.Bin.42	REDT00000000.1	3	GCA_003553865	0.01131	94	38	1.83342	GCA_003561515, GCA_003564615, GCA_003558475	94.7	334	15411	3.6	45.2	96.7	1.9	25	0.2	0	0.3	0.7
Bacteroidota	Rhodothermia	Balneolales			B16	DLM2.Bin.66	RECX00000000.1	4	GCA_003567355	0.02511	91	57	0.788597	GCA_003554975, GCA_003559925, GCA_003564535, GCA_003562425, GCA_003553465, GCA_003558975, GCA_003560895, GCA_003568255, GCA_003566825, GCA_003559045, GCA_003558865, GCA_003550465, GCA_003559715, GCA_003561355, GCA_003554765, GCA_003557245, GCA_003558355, GCA_003560335	92.6	354	12042	3.2	54.8	91.6	1.7	40	0	0.3	0.5	0.4
Bacteroidota	Rhodothermia	Balneolales			B17	DLM2.Bin.41	RECM00000000.1		GCA_003567135	0.37644			0.180607	GCA_003565595, GCA_003566645, GCA_003567795, GCA_003555145, GCA_003566395, GCA_003566635		279	20800	4	51	92.4	1.6	50	0	0.2	0	0
Spirochaetota	Spirochaetia	Spirochaetales	Alkalispirochaetaceae	Alkalispirochaeta	S1	PLM2.Bin.22	REEH00000000.1	3	GCA_003557615	0.15883	78	27	0.100078		89.8	256	24794	3.7	61.2	98	2	20	0	0.4	0.1	0.2
Spirochaetota	Spirochaetia	Spirochaetales	Alkalispirochaetaceae		S2	DLM2.Bin.42	RECN00000000.1	3	GCA_003566595	0.03037	88	63	0.0950745	GCA_003567675, GCA_003554375, GCA_003563295, GCA_003552745, GCA_003558715	90.3	204	35921	3.9	57.3	97.3	2.4	0	0	0.3	0.3	0.2
Spirochaetota	Spirochaetia	Spirochaetales			S3	GEM2.Bin.30	REDM00000000.1	2	GCA_003560475*						90.1	304	23422	3.8	61.3	97.6	2.8	20	0	0.4	1.2	0.8
Spirochaetota	Spirochaetia	Spirochaetales			S4	PLM2.Bin.37	REEM00000000.1	2	GCA_003566055	0.02465	87	71	0.198933	GCA_003564775	90.6	245	22212	3.4	54.8	99.6	3.6	0	0	0.4	0.1	0.2
Spirochaetota	Spirochaetia	Spirochaetales			S5	PLM2.Bin.13	REEC00000000.1	2	GCA_003563715	0.01903	91	45	0.0647961	GCA_003566875	92.5	283	32149	4.4	60.6	100	4.8	0	0	0.2	0.3	0.3
Spirochaetota	Spirochaetia	Spirochaetales			S6	DLM2.Bin.35	RECL00000000.1	3	GCA_003560785	0.30307	77	23	0.102044	GCA_003563195, GCA_003563635	89.3	449	12972	4.1	64.4	92.9	5.2	28.6	0	0.3	0.1	0.1
Spirochaetota	Spirochaetia	Spirochaetales			S7	DLM2.Bin.48	RECP00000000.1	3	GCA_003560475*						92.7	140	58896	3.7	61.2	97.2	4	0	0	0.3	0.1	0.1
Spirochaetota	Spirochaetia	Spirochaetales			S8	GEM2.Bin.48	REDW00000000.1	2	GCA_003560475	0.01859	94	57	0.0838093	GCA_003568155, GCA_003563415	93.5	150	44828	3.5	60.1	99.2	3.2	40	0	0	0.2	0.1
Planctomycetota	Planctomycetes	Pirellulales	Pirellulaceae	UBA6163	P1	DLM2.Bin.10	RECD00000000.1		GCA_003563555	0.1906	78	20	0.0712241			288	32710	5.8	62.3	98.8	0	0	0	1.1	0	0
Planctomycetota	Planctomycetes	Pirellulales	Pirellulaceae		P2	PLM2.Bin.2	REEF00000000.1		GCA_003567525	0.07369	84	71	0.0182639	GCA_003563235, GCA_003559955, GCA_003562015, GCA_003556405, GCA_003550845	91.5	1109	8045	7.6	60.3	98.8	2.4	33.3	0	0.5	0.1	0.4
Planctomycetota	Phycisphaerae	Phycisphaerales	SM1A02		P3	DLM2.Bin.81	REDD00000000.1	2					0.00185302		88.6	301	12629	2.7	64.8	92.1	0	0	0	0.8	0	0.1
Planctomycetota	Phycisphaerae	Phycisphaerales	SM1A02		P4	DLM2.Bin.55	RECQ00000000.1						0.00185302			74	89787	3.5	65.8	97.7	0	0	0	0.5	0	0
Planctomycetota	Phycisphaerae	Phycisphaerales	SM1A02		P5	DLM2.Bin.64	RECV00000000.1	3	GCA_003558685	0.1751	83	27	0.0380142	GCA_003562195	90.7	303	16217	3.3	61.3	94	4	0	0	0.3	0.4	0.2
Planctomycetota	Phycisphaerae	Phycisphaerales	SM1A02		P6	DLM2.Bin.69	RECY00000000.1									45	144552	3.1	69.4	95.5	1.1	0	0	0.4	0	0
Planctomycetota	Phycisphaerae	Phycisphaerales	SM1A02		P7	PLM2.Bin.57	REET00000000.1	3							91.1	320	13075	3	68.1	91.5	0	0	0	0.3	0.1	0.1
Planctomycetota	Phycisphaerae	Phycisphaerales	SM1A02		P8	DLM2.Bin.74	RECZ00000000.1									176	30691	2.9	69.7	93.3	0	0	0	0.2	0	0
Planctomycetota	UBA11346	UBA11346	UBA11346		P9	GEM2.Bin.36	REDP00000000.1									334	14819	3.6	55.8	95.2	2.2	0	0	0	0.1	0
Planctomycetota	UBA11346	UBA11346	UBA11346		P10	GEM2.Bin.49	REDX00000000.1									308	17462	3.5	60.3	92.5	4	50	0	0	0.1	0
Verrucomicrobiota	Verrucomicrobiae	Opitutales	Opitutaceae		V1	PLM2.Bin.11	REEB00000000.1	2							88.6	278	26880	4.6	65.1	98.1	2.5	16.7	0	0	0.2	0.2
Verrucomicrobiota	Verrucomicrobiae	Opitutales	Puniceicoccaceae	BACL24	V2	LCM1.Bin.39	REBV00000000.1									321	14679	3.19	55.71	97.3	6.2	0	0.1	0	0	0
Firmicutes	Bacilli	Bacillales	Salisediminibacteriaceae	Bacillus “AQ”	F1	LCM1.Bin.51	REBZ00000000.1	2	GCA_003560495	0.01645	89	73	0.107981		91.8	220	19746	2.74	46.47	92.1	0.3	100	1	0.1	0	0
Firmicutes	Bacilli	Lactobacillales	Carnobacteriaceae	Alkalibacterium	F2	LCM1.Bin.64	RECC00000000.1									96	39899	2.05	41.78	95.8	1.8	0	0.3	0	0	0
Firmicutes	Bacilli	Izimaplasmatales	Izimaplasmataceae		F3	DLM2.Bin.112	RECF00000000.1		GCA_003558795	0.37625			0.0234557	GCA_003560395, GCA_003558005, GCA_003559235, GCA_003568115		94	34433	1.9	49	98.7	1.3	0	0	0.1	0	0
Firmicutes	Bacilli	Acholeplasmatales	Acholeplasmataceae		F4	DLM2.Bin.120	RECG00000000.1						0.0250517			29	79203	1.5	49.5	98.7	0	0	0	0.1	0	0
Deinococcota	Deinococci	Deinococcales	Trueperaceae		De1	PLM2.Bin.25	REEJ00000000.1	4	GCA_003556805	0.01137	94	69	0.0800801	GCA_003564695, GCA_003561545, GCA_003556285, GCA_003556485, GCA_003556505, GCA_003564455	93.6	349	14628	3.7	71.2	89.5	2.2	28.6	0.4	0.5	0.4	0.4
Actinobacteriota	Actinobacteria	Nitriliruptorales	Nitriliruptoraceae		Ac1	GEM2.Bin.37	REDQ00000000.1	3	GCA_003561535	0.00404	98	72	0.0284166	GCA_003558485, GCA_003550915	97.3	295	19226	3.6	71.9	93.5	1.3	50	1.6	0.5	4	2.8
Actinobacteriota	Actinobacteria	Nitriliruptorales	Nitriliruptoraceae		Ac2	LCM1.Bin.35	REBT00000000.1	3	GCA_003561535	0.01947	96	77	0.0284166		94.6	364	12599	3.27	72.15	92.8	3.4	50	1	0.5	3.6	2.4
Actinobacteriota	Actinobacteria	Nitriliruptorales	Nitriliruptoraceae		Ac3	GEM2.Bin.56	REDY00000000.1	2	GCA_003561955	0.00413	98	79	0.0256727	GCA_003563915, GCA_003553685, GCA_003556145, GCA_003564215	92.4	242	19725	3.3	69.7	93.2	1.3	50	1.1	0	0.3	0.1
Actinobacteriota	Acidimicrobiia	Microtrichales	Ilumatobacteraceae		Ac4	GEM2.Bin.45	REDU00000000.1	3					0.0450172		95.9	162	39338	3.5	69.2	98.3	0.9	0	0.4	0	0.6	0.4
Chloroflexota	Chloroflexia	Thermomicrobiales	Thermomicrobiaceae	Nitrolancea	Ch1	PLM2.Bin.26	REEK00000000.1	3	GCA_003557465	0.0263	93	52	0.0722137		94.1	186	34046	3.7	58.7	97.2	0	0	0.5	0	0.3	0.2
Chloroflexota	Anaerolineae	SBR1031	A4b	GCA-2794505	Ch2	GEM2.Bin.39	REDR00000000.1	4							88.3	137	58852	3.6	58.5	97.9	0.2	0	0	0.2	0.4	0.2
Eukaryota					E1	LCM1.Bin.2	REBO00000000.1									4770	7000	29.1	53.23	55.9	22.3	0	1.5	0	0	0
									*) a different Cariboo MAG had higher similarity
