# Supplementary material for: A shared core microbiome in soda lakes separated by large distances
Source: Nat Commun. 2019 Sep 17;10:4230. doi: 10.1038/s41467-019-12195-5 (PMC6748926; doi:10.1038/s41467-019-12195-5)
Supplement: Supplementary file 6 — Supplementary Data 3 [file 41467_2019_12195_MOESM6_ESM.xlsx]

## Sheet: Sheet1
>A1.Bin.54.LCM1.PFemirge_71_0.000854 Bacteria;Proteobacteria;Alphaproteobacteria;Rhodobacterales;Rhodobacteraceae;Roseinatronobacter;Roseinatronobacter monicus (96.4% id)
GTGAAGAACCTACCCTAAAATGGGGGATAGCTCACCGAAAGGTGAATTAATACCGCATGTGGTCGGTAGTCGCATGACTATCGGACTAAAGCTTGAGAAGGCGTTTTAGGAGGGCTTCGCGGCCTATCAGCTTGTTGGTGAGGTAACGGCTCACCAAGGCAAAGACGGGTAGCTGGTCTGAGAGGATGATCAGCCACACTGGAACTGAGACACGGTCCAGACACCTACGGGTGGCAGCAGTTTCGAATCATTCACAATGGGCGAAAGCCTGATGGTGCAACGCCGCGTGGGGGATGAAGGTCTTCGGATCGTAAACCCCTGTCACCAAGGACTAAACCGGAGGTTGATAGCCTCCGCTGAATTAACTTGGAGAGGAAGCAGTGGCTAACTCTGTGCCAG…
>A2.Bin.36.LCM1.PFemirge_17_0.061776 Bacteria;Proteobacteria;Alphaproteobacteria;Rhodobacterales;Rhodobacteraceae;uncultured bacterium (98.5% id)
AGAGTTTGATCCTGGCTCAGAACGAACGCTGGCGGCAGGCTTAACACATGCAAGTCGAACGAAGCCTTCGGGCTTAGTGGCGGACGGGTGAGTAACGCGTGGGAACGTGCCCTTTGCTACGGAACAGTCCCGGGAAACTGGGTTTAATACCGTATACCCTCTTTGGAGGAAAGATTTATCGGCAAAGGATCGGCCCGCGTTGGATTAGGTAGTTGGTGGGGTAATGGCCTACCAAGCCGACGATCCATAGCTGGTTTGAGAGGATGATCAGCCACACTGGGACTGAGACACGGCCCAGACTCCTACGGGAGGCAGCAGTGGGGAATCTTAGACAATGGGGGCAACCCTGATCTAGCCATGCCGCGTGATCGATGAAGGCCTTAGGGTTGTAAAGATCTT…
>A6.GEM2.PFemirge_62_0.000796 Bacteria;Proteobacteria;Alphaproteobacteria;Rhizobiales;Bradyrhizobiaceae;Salinarimonas;uncultured bacterium (98.1% id)
GATGAACGCTAGCGGCAGGCTTAATACATGCAAGTCGAACGGTAACAGGCCTGGCAACAGGCGCTGACGAGTGGCGCACGGGTGCGTAACACGTATGCAACCTACCCTGTACTGTGGGATAACCCTGAGAAATCGGGGCTAATACCACATGGTATTATTAACTGGCATCGGTTAATGATTAAAGATTTATCGGTACGGGATGGGCATGCGCCCCATTAGTTAGTTGGTAGGGTAACGGCCTACCAAGGCTATGATGGGTAGGGGATCTGAGAGGATTATCCCCCACACTGGTACTGAGACACGGACCAGACTCCTACGGGAGGCAGCAGTAAGGAATATTGGGCAATGGAGGCAACTCTGACCCAGCCATGCCGCGTGCAGGAAGACGGCCCTATGGGT…
>A7.DLM2.PFemirge_14_0.012417
ACAACACGGGGAAACCCGTGCTAATACCGTATACGTCCCGTAAGGGAGAAAGATTTATCGCTCTGGGATGGGCCCGCGTCCGATTAGCTAGTTGGTGGGGTAATGGCCTACCAAGGCTGCGATCGGTAGCTGGTCTGAGAGGACGATCAGCCACACTGGGACTGAGACACGGCCCAGACTCCTACGGGAGGCAGCAGTGGGGAATCTTGGACAATGGGGGCAACCCTGATCCAGCGACGCCGCGTGGGTGGTAAGGCCTTCGGGTTGTAAAGCCCTTTCACCGGGGAGGATGATGACGTTACCCGGAGAAGAAGCGCCGGCTAACTCCGTGCCAGCAGCCGCGGTAAGACGGAGGGCGCTAGCGTTGTTCGGAATCACTGGGCGTAAAGGGCGCGTAGG…
>Ac1.Gem2.Bin.37.GEM2.PFemirge_90_0.010806 Bacteria;Actinobacteria;Nitriliruptoria;Nitriliruptorales;Nitriliruptoraceae;uncultured actinobacterium (98.3% id)
GCTCACACTGCAAGATGAGCCTACGTCCGATTAGCTTGTTGGTAGGGTAAAAGCCTACCAAGGCGACGATCCGTAGCTGGTCTGAGAGGACGATCAGCCACACCGGAACTGAGACACGGTCCGGACTCCTACGGGAGGCAGCAGTGGGGAATATTGGACAATGGGCGCAAGCCTGATCCAGCAATGCCGCGTGTGTGAAGAAGGCCTGCGGGTTGTAAAGCACTTTCAGTGGGGAAGAAAAGCCGCCGGCTAATACCCGGCAGTCCTGACATTACCCACAGAAGAAGCACCGGCTAACTCCGTGCCAGCAGCCGCGGTAATACGGAGGGTGCAAGCGTTAATCGGAATTACTGGGCGTAAAGCGCGCGTAGGCGGTTATGTAAGTTGGATGTGAAAGCC…
>Ac2.Bin.35.GEM2.PFemirge_15_0.019225 Bacteria;Actinobacteria;Nitriliruptoria;Nitriliruptorales;Nitriliruptoraceae;uncultured bacterium (98.6% id)
GAGTTTGATCCTGGCTCAGGACGAACGCTGGCGGCGGGTCTAACACATGCAAGTCGAGGGACGAACCGGGGTGCTTGCACTTCGGGGAAACCGGCGAACGGGTGAGTAACACGTGAGGAACCTGCCCTGTACTCGGGGATAACCGCGGGAAACCGTGGCTAATACCCGATGTTCCGTTCCGGCCGCATGGTTGGGATGGGAAAGCTCAGGCGGTATGGGAGGGTCTCGCGGCGTATCAGCTTGTTGGTGGGGTAACGGCCTACCAAGGCGACGACGCGTAGCTGGAGTGAGAGCTCGATCAGCCACACTGGGACTGAGACACGGCCCAGACTCCTACGGGAGGCAGCAGTGGAGAATCTTGTCCAATGGGCGAAAGCCTGAGACAGCCACGCCGCGTGC…
>Ac4.GEM2.PFemirge_134_0.008733 Bacteria;Actinobacteria;Acidimicrobiia;Acidimicrobiales;Acidimicrobiaceae;uncultured;uncultured bacterium (97.9% id)
GGCGGCGTGCTTAACACATGCAAGTCGAACGAGGTCCAACCAGTCGCAAGACCGGGGAAGACCTAGTGGCGAACGGGTGCGTAACACGTGAGAAACCTGCCCCGATCTCTGGGATAACAGTTGGAAACGACTGCTAATACCGGATGCCGTCACGAGATCGCATGATCATGTGACGAAAGATTCATCGGATCGGGAGGGTCTCGCGGCCTATCAGCTAGTTGGTGAGGTAACGGCTCACCAAGGCATCGACGGGTAGCTGGTCTGAGAGGATGATCAGCCACACTGGGACTGAGACACGGCCCAGACTCCTACGGGAGGCAGCAGTGGGGAATCTTGCACAATGGGCGAAAGCCTGATGCAGCAACGCCGCGTGCGGGATGAAGGCCCTAGGGTTGTAAA…
>B9.GEM2.PFemirge_60_0.003838 Bacteria;Bacteroidetes;Flavobacteriia;Flavobacteriales;Cryomorphaceae;uncultured;uncultured bacterium (96.0% id)
ATTAAAGCTCCGGCGGTTAGAGATAGGCATGCGGCCCATTAGCTAGTTGGTGAGGTAACGGCTCACCAAGGCTACGATGGGTAGGGGGCCTGAGAGGGTGATCCCCCACACTGGTACTGAGACACGGACCAGACTCCTACGGGAGGCAGCAGTGAGGAATATTGGGCAATGGACGAAAGTCTGACCCAGCCATGCCGCGTGCAGGAAGACGGCCCTCTGGGTTGTAAACTGCTTTTATATGGGAATAAACCCCCCGACGTGTCGGGGGCTGAAGGTACCATATGAATAAGCACCGGCTAACTCCGTGCCAGCAGCCGCGGTAATACGGAGGGTGCAAGCGTTATCCGGATTTATTGGGTTTAAAGGGTCCGTAGGCGGAAGATTAAGTCAGAGGTGAAA…
>B1.GEM2.Bin.22.PLM2.PFemirge_695_0.002616 Bacteria;Bacteroidetes;Bacteroidia;Bacteroidales;ML635J-40 aquatic group;uncultured Bacteroidetes bacterium (94.4% id)
TTGATCATGGCTCAGATTGAACGCTGGCGGCAGGCCTAACACATGCAAGTCGAGCGGCAGCACGAGAAAGCTTGCTTTCTTGGTGGCGAGCGGCGGACGGGTGAGTAATACATGGGAATCTGCCCGATAGTGGGGGACAACGTTTCGAAAGGAACGCTAATACCGCATACGTCCTACGGGAGAAAGCAGGCTTTGGCTTGCGCTATCGGATGAGCCCATGTCGGATTAGCTTGTTGGTGAGGTAAAGGCTCACCAAGGCGACGATCCGTAACTGGTCTGAGAGGATGATCAGTCACACCGGAACTGAGACACGGTCCGGACTCCTACGGGAGGCAGCAGTGGGGAATATTGGACAATGGGGGCAACCCTGATCCAGCCATGCCGCGTGTGTGAAGAAGG…
>B2.DLM2.Bin.11.DLM2.PFemirge_43_0.017076 Bacteria;Bacteroidetes;Bacteroidia;Bacteroidales;ML635J-40 aquatic group;uncultured bacterium (96% id)
TGATCCTGGCTCAGGATGAACGCTAGCGGCAGGCTTAATACATGCAAGTCGAACGGTAACAGTATGTAGCAATACATAGCTGACGAGTGGCGCACGGGTGCGTAACACGTATGCAACTTACCCTTTACTGGGGCATAACCTGTTGAAAGACGGGCTAATTCCCCATGGTATTATGATGAGGCATCTTATTATAATTAAAGATTTATCGGTAAAGGATGGGCATGCGCCCCATTAGTTAGTTGGTGAGGTAACGGCTCACCAAGACTGTGATGGGTAGGGGTTCTGAGAGGATTCACCCCCACACTGGTACTGAGACACGGACCAGACTCCTACGGGAGGCAGCAGTAAGGAATATTGGGCAATGGCCGAGAGGCTGACCCAGCCATGCCGCGTGCAGGA…
>B6.DLM2.Bin.58.PLM2.PFemirge_98_0.002244 Bacteria;Bacteroidetes;Sphingobacteriia;Sphingobacteriales;Saprospiraceae;uncultured;uncultured Bacteroidetes bacterium (97.0% id)
GTTACAGGGGGATAGCCCGGGGAAACCCGGATTAATACCCCATGGTATATAGATACCGCATGGTATTTATATTAAAGATTTATCGGTAACAGATGGGCATGCGTAGGATTAGCTGGTTGGTAAGGTAACGGCTTACCAAGGCTACGATCCTTAGGGGTTCTGAGAGGAAGGTCCCCCACACTGGCACTGAGATACGGGCCAGACTCCTACGGGAGGCAGCAGTAGGGAATATTGGGCAATGGAGGGAACTCTGACCCAGCCATGCCGCGTGCAGGAAGACGGCCTTACGGGTTGTAAACTGCTTTTATCAGGGAAGAAAAAGCCTATGCGTAGGAAATTGCCGGTACCTGATGAATAAGCACCGGCTAACTCCGTGCCAGCAGCCGCGGTAATACGGAG…
>B15.PLM2.PLM2.PFemirge_92_0.001293 Bacteria;Bacteroidetes;Sphingobacteriia;Sphingobacteriales;Saprospiraceae;uncultured;uncultured Bacteroidetes bacterium (97.0% id)
ATACCTCCGGGAAACTGGAAATAATACCCCATAGTATCTTGATAAGGCATCTTATCGGGATTAAAGCTCAGGCGGTTAAAGATTATCGTGCGTCTGATTAGCTAGTTGGTGAGGTAACGGCTCACCAAGGCAACGATCAGTAGCTGGTCTGAGAGGATGATCAGCCACACTGGGACTGAGACACGGCCCAGACTCCTACGGGAGGCAGCAGTAGGGAATATTGGACAATGGGCGCAAGCCTGATCCAGCCATCCCGCGTGCAGGAATAAGGCCCTATGGGTTGTAAACTGCTTTTCTTAGGGAAGAAAAACTCCGATGTATCGGAGCTTGACGGTACCTAAGGAATAAGCACCGGCTAACTCCGTGCCAGCAGCCGCGGTAATACGGAGGGTGCAAGCG…
>C1.PLM2.PFemirge_0_0.216826 Bacteria;Cyanobacteria;Cyanobacteria;SubsectionIII;FamilyI;Spirulina;uncultured cyanobacterium (98.3% id)
GAGTTTGATCCTGGCTCAGGATGAACGCTGGCGGCGTGCTTAACACATGCAAGTCGAACGAAGTCTTCGGACTTAGTGGCGGACGGGTGAGTAACGCGTGAGGATCTGCCTTCAGGTTGGGGACAACCACTGGAAACGGTGGCTAATACCCAATGTGCCGAGAGGTGAAAGGTTAACTGCCTGGAGATGAACTCGCGTCTGATTAGCTAGTTGGTAGTGTAAGGGACTACCAAGGCGACGATCAGTAGCTGGTCTAAGAGGATGATCAGCCACACTGGGACTGAGACACGGCCCAGACTCCTACGGGAGGCAGCAGTGGGGAATTTTCCGCAATGGGCGAAAGCCTGACGGAGCAACGCCGCGTGAGGGAGGAAGGCCTTAGGGTTGTAAACCTCTTTT…
>C7.PLM2.PFemirge_136_0.018336 Bacteria;Cyanobacteria;Cyanobacteria;SubsectionI;FamilyI;Prochlorococcus;Synechococcus sp. MLCB (99.7% id)
AATCGCCTGAGGATGAGCTCGCGTCTGATTAGCTAGTTGGTGAGGTAAGAGCTTACCAAGGCATCGATCAGTAGCTGGTCTGAGAGGATGATCAGCCACACTGGGACTGAGACACGGCCCAGACTCCTACGGGAGGCAGCAGTGGGGAATTTTCCGCAATGGGCGAAAGCCTGACGGAGCAACGCCGCGTGAGGGACGAAGGCCTCTGGGCTGTAAACCTCTTTTCTCAAGGAAGAAGATCTGACGGTACTTGAGGAATAAGCCACGGCTAATTCCGTGCCAGCAGCCGCGGTAATACGGGAGTGGCAAGCGTTATCCGGAATTATTGGGCGTAAAGCGTCCGCAGGCGGCCTTGTAAGTCTGCTGTCAAAGAGTGGAGCTCAACTCCATAGAGGCAGT…
>C5.GEM2.PFemirge_12_0.078161 Bacteria;Cyanobacteria;Cyanobacteria;SubsectionIII;FamilyI;Lyngbya;Phormidium sp. enrichment culture clone OCL_P2H12 (99.5% id)
GAGTTTGATCCTGGCTCAGGATGAACGCTGGCGGCGTGCCTAACACATGCAAGTCGAACGAAGTTCTTCGGAACTTAGTGGCGGACGGGTGAGTAACGCGTGAGAATCTACCTTCAGGACGGGGACAACAGCTGGAAACGGCTGCTAATACCCGATATGCCGAAAGGTGAAATGTTATTTCGCCTGGAGAGGAGCTCGCGTCCGATTAGCTAGTTGGTGGGGTAAAAGCTTACCAAGGCGACGATCGGTAGCTGGTCTGAGAGGATGAGCAGCCACACTGGAACTGAGACACGGTCCAGACTCCTACGGGAGGCAGCAGTGGGGAATTTTCCGCAATGGGCGAAAGCCTGACGGAGCAACGCCGCGTGGGGGAAGAAGGTTTTTGGATTGTAAACCCCT…
>C4.PLM2.PFemirge_432_0.005884 Bacteria;Cyanobacteria;Cyanobacteria;SubsectionIII;FamilyI;Arthrospira;Arthrospira platensis CBN3 (99.3% id)
TGCGTAGGATTAGCTAGTTGGTGAGGTAAAGGCTCACCAAGGCGACGATCAGTAGCTGGTCTGAGAGGATGATCAGCCACACTGGGACTGAGACACGGCCCAGACTCCTACGGGAGGCAGCAGTGGGGAATTTTCCGCAATGGGCGCAAGCCTGACGGAGCAAGACCGCGTGGGGGAGGAAGGCTCTTGGGTTGTAAACCCCTTTTCTCAAGGAAGAACACAATGACGGTACTTGAGGAATAAGCCTCGGCTAACTCCGTGCCAGCAGCCGCGGTAATACGGAGGAGGCAAGCGTTATCCGGAATGATTGGGCGTAAAGCGTCCGTAGGTGGCAGTTCAAGTCTGCTGTCAAAGACAGTAGCTCAACTACTGAAAGGCAGTGGAAACTGAACAGCTAGA…
>C6.LCM1.PFemirge_447_0.024962 Bacteria;Cyanobacteria;Cyanobacteria;SubsectionIV;FamilyI;Nodularia;Nodularia baltica (98.1% id)
AGGATGAACGCTGGCGGTATGCTTAACACATGCAAGTCGAACGGTCTCTTCGGAGATAGTGGCGGACGGGTGAGTAACGCGTGAGAATCTAGCTTCAGGTCGGGGACAACCACGGGAAACTGTGGCTAATACCGGATATGCCGAGAGGTGAAAGGCTTGCTGCCTGAAGATGAGCTCGCGTCTGATTAGCTAGTAGGTGTGGTAAAAGCGCACCTAGGCGACGATCAGTAGCTGGTCTGAGAGGATGATCAGCCACACTGGGACTGAGACACGGCCCAGACTCCTACGGGAGGCAGCAGTGGGGAATTTTCCGCAATGGGCGAAAGCCTGACGGAGCAATACCGCGTGAGGGAGGAAGGCTCTTGGGTTGTAAACCTCTTTTCTCAGGGAAGAAAAAAA…
>C8.DLM2.PFspades_12_31.1647 Bacteria;Cyanobacteria;Cyanobacteria;SubsectionI;FamilyI;Gloeocapsa;uncultured Limnococcus sp. (98.1% id)
TATGGAGAGTTTGATCCTGGCTCAGAATGAACGCTGGCGGTATGCCTAACACATGCAAGTCGAACGGTTCCTTCGGGAATAGTGGCGGACGGGTGAGTAACGCGTGAGAATCTGCCTTCAGGATGGGGACAACAGCGGGAAACTGCTGCTAATACCCAATGTGCCTATTGGTGAAAGTAATTCGCCTGAAGAGGAGCTCGCGTCTGATTAGCTAGTTGGTGGAGTAAAAGCCTACCAAGGCGACGATCAGTAGCTGGTCTGAGAGGATGAGCAGCCACACTGGGACTGAGACACGGCCCAGACTCCTACGGGAGGCAGCAGTGGGGAATTTTCCGCAATGGGCGAAAGCCTGACGGAGCAATACCGCGTGAGGGAGGAAGGTTCAAGTAATTGTAAACC…
>C9.PLM2.PFemirge_601_0.004929 Bacteria;Cyanobacteria;Cyanobacteria;SubsectionIII;FamilyI;Spirulina;uncultured cyanobacterium (94% id)
CCTTCAGGTTGGGGACAACCACTGGAAACGGTGGCTAATACCCAATGTGCCGAGAGGTGA
AAGGTTAACTGCCTGGAGATGAACTCGCGTCTGATTAGCTAGTTGGTGGGGTAAAGGCCCACCAAGGCGACGATCAGTAGCTGGTCTAAGAGGATGATCAGCCACACTGGGACTGAGACACGGCCCAGACTCCTACGGGAGGCAGCAGTGGGGAATTTTCCGCAATGGGCGAAAGCCTGACGGAGCAACGCCGCGTGAGGGAGGAAGGCCTTAGGGTTGTAAACCTCTTTTCTCTGGGAAGAAGAACTGACGGTACCAGAGGAATAAGCCTCGGCTAACTCCGTGCCAGCAGCCGCGGTAAGACGGAGGAGGCAAGCGTTATCCGGAATTATTGGGCGTAAAGCGTCCGCAGGCGGCTAATTAAGTCTGTTGTTAAAGCCCACAGCTCAACTGTGGATC…
>C2.LCM1.PFemirge_83_0.067592 Bacteria;Cyanobacteria;Cyanobacteria;SubsectionIII;FamilyI;Leptolyngbya;uncultured cyanobacterium (97.8% id)
AGAGTTTGATCCTGGCTCAGGATGAACGCTGGCGGCGTGCTTAACACATGCAAGTCGAACGGACCCTTCGGGGTTAGTGGCGGACGGGTGAGTAACGCGTGAGGATCTGCCCTTAGGAGGGGGACAACAGTTGGAAACGACTGCTAATACCCCATATGCCGAGAGGTGAAATGTAATTCGCCTGAGGATGAACTCGCGTCTGATTAGCTAGTTGGTGGGGTAAGAGCCTACCAAGGCGACGATCAGTAGCTGGTCTAAGAGGATGATCAGCCACACTGGGACTGAGACACGGCCCAGACTCCTACGGGAGGCAGCAGTGGGGAATTTTCCGCAATGGGCGAAAGCCTGACGGAGCAACGCCGCGTGAGGGAGGAAGGCCTTAGGGTTGTAAACCTCTTT…
>Ch1.LCM1.PFemirge_399_0.001938 Bacteria;Chloroflexi;Thermomicrobia;Sphaerobacterales;Sphaerobacteraceae;Nitrolancea;uncultured Chloroflexi bacterium (74.2% id)
AGAGTTTGATCCTGGCTCAGGAACAACGCTGGCGGCGTGCCTAATGCATGCAAGTCGAATGGGACCCACTTCGGTGGACGACCATGGCGGACGGGTGAGTAACACGTGGAGAACCTGCCCACTGGCGGGGGATAACCCTGGGAAACCGGGGCTAATACCGCATGAGCTTGTATCACGGAGGTGATACAAGGAAAGGCCCACTTTCGGGTGGTCACCGGTGGAGGGCTCTGCGACCTATCAGCTAGATGGTGGGGTAAAGGCCTACCATGGCGATGACGGGTAGCTGGTCTGAGAGGACGATCAGCCACACGGGGACTGAGACACGGCCCCGACTCCTACGGGAGGCAGCAGCAAGGAATATTCCACAATGGGGGAAACCCTGATGGAGCGACGCCGCGT…
>Ch2.GEM2.PFemirge_291_0.006396 Bacteria;Chloroflexi;Anaerolineae;Anaerolineales;Anaerolineaceae;uncultured;uncultured Chloroflexi bacterium (95.8% id)
GGCCATCTGGAGAGTGGCGCACGGGTGAGTAACACGTAGTTCATTTACCCCGTAGAGGGGGATAACGCACCGAAAGGTGTGCTAAAACCCCATAAGCTCACGTTTTGTAGAGGGATGTGAGAAAAACTCCGGTGCTACGGGATAAGACTGCGGCCCATCAGCTAGTTGGTAGGGTAAAGGCCTACCAAGGCGACGACGGGTAGGGGGCCTGAGAGGGTGACCCCCCACACTGGGACTGAGACACGGCCCAGACTCCTACGGGAGGCAGCAGTGAGGAATATTGCTCAATGGGCGCAAGCCTGAAGCAGCGACGCCGCGTGGGTGATGAAGGTTTTCGGATCGTAAAGCCCTTTTCTCAGTGACGAGGAAGGACGGTAACTGAGGAATAAGTGTCGGCTA…
>My.GEM2.PFemirge_77_0.006015 Bacteria;Proteobacteria;Deltaproteobacteria;Bradymonadales;uncultured bacterium (90.6% id)
TCCCTGGAGAGCGGCGCACGGGTGAGTAACGCGTGAGCAACCTGCCCCGGAGCCTGGGATAACCCTTCGAAAGGAGGGCTAATACCGGATACATCCACGAAGCATGGGCTTTGTGGAGGAAAGGCTTGTCCACTCCGGGATGGGCTCGCGTCCCATTAGGTAGTTGGTGAGGTAACGGCTCACCAAGCCGAAGATGGGTAGCTGGTCTGAGAGGATGATCAGCCACACTGGAACTGAGACACGGTCCAGACTCCTACGGGAGGCAGCAGTGGGGAATATTGCGCAATGGGCGAAAGCCTGACGCAGCAACGCCGCGTGAGCGATGAAGGCCTTCGGGTCNNNNNNNNNNNNNNNNNNNNNNNNNNNNNNNNNNNNNNNNNNNNNNNNNNNNNNNNNNNN…
>D1.GEM2.PFemirge_86_0.011134 Bacteria;Proteobacteria;Deltaproteobacteria;Desulfovibrionales;Desulfonatronaceae;Desulfonatronum;Desulfonatronum thioautotrophicum (98.3% id)
GTTTGATCCTGGCTCAGAATGAACGCTGGCGGCGTGCCTAACACATGCAAGTCGAGCGAGAAAGGGGACTTCGGTTCCTGAGTAGAGCGGCGCACGGGTGAGTAACGCGTGGATAATCTGCCCATTGATTTGGGATAACAGTGGGAAACCGCTGCTAATACCGAATAAGTTCATGCATTTTGGAGATGCGTGGGGAAAGGCGGCCTCTGATACAAGCTGCCGTCGATGGATGAGTCCGCGTCCCATTAGCTTGTTGGTGGGGTAAAGGCCTACCAAGGCGACGATGGGTAGCCGGCCTGAGAGGGTGGCCGGCCACACTGGGACTGGAACACGGCCCAGACTCCTACGGGAGGCAGCAGTGGGGAATATTGCGCAATGGGCGAAAGCCTGACGCAGCAA…
>Dei1.PLM2.PFemirge_107_0.011279 Bacteria;Deinococcus-Thermus;Deinococci;Deinococcales;Trueperaceae;Truepera;uncultured bacterium (99% id)
ACATGCAAGTCGAACGAAGCGCTTCGAACCGATCCCTTCGGGGTGAAGAACGTTGCGACTGAGTGGCGAACGGGTGAGTAACACGTGGGTGACCTACCCCCAAGTGCGGCATAACCCCGGGAAACCGGGACTAATTCCGCATGTGCTGCCACCTCTTGTGGTGTCAGTAAAGATTCATCGCTTGGGGATGGGCCCGCGGTCCATCAGCTTGTTGGTAGGGTAATGGCCTACCAAGGCGACGACGGATAGCCGACCTGAGAGGGTGACCGGCCACAGGGGCACTGAGACACGGGCCCCACTCCTACGGGAGGCAGCAGTTAGGAATCTTCCACAATGGGCGAAAGCCTGATGGAGCGACACTGCGTGAGGGATGACGGCCTTCGGGTTGTAAACCTCTAA…
>E1.LCM1.PFemirge_148_0.007988 Eukaryota;Archaeplastida;Chloroplastida;Chlorophyta;Ulvophyceae;Ulvales;Pseudendoclonium;Pseudendoclonium printzii (97% id)
AGAGTTTGATCCTGGCTCAGAGCGAACGCTGGCGGCAGGCCTAACACATGCAAGTCGAACGAAGTCTTCGGACTTAGTGGCAGACGGGTGAGTAACGCGTGGGAACGTGCCCATCGGTTCGGGATAACCAAGGGAAACTTTGGCTAATACCGGATACGTGCGAGAGCAGAAAGATTTATCGCCGATGGATCGGCCCGCGTCTGATTAGCTAGTTGGTGGGGTAATGGCTCACCAAGGCGACGATCAGTAGCTGGTTTGAGAGGATGATCAGCCACACTGGGACTGAGACACGGCCCAGACTCCTACGGGAGGCAGCAGTGGGGAATATTGGACAATGGGCGCAAGCCTGATCCAGCCATGCCGCGTGAGTGATGAAGGCCTTAGGGTTGTAAAGCTCTT…
>F1.LCM1.PFemirge_48_0.024372 Bacteria;Firmicutes;Bacilli;Lactobacillales;Carnobacteriaceae;Alkalibacterium;Alkalibacterium olivapovliticus (99.5% id)
AGAGTTTGATCCTGGCTCAGGACGAACGCTGGCGGTATGCCTAATACATGCAAGTCGAACGCTGAAGCACTCTGCTTGCAGAGTGTGGATGAGTGGCGAACGGGTGAGTAACACGTGGGGAACCTGCCCATAAGAGGGGGATAACATTCGGAAACGGATGCTAATACCGCATAGGTGATCTGAGCGCATGCTCGGATCATTAAAGATGGCTTCGGCTATCGCTTATGGATGGCCCCGCGGCGTATTAGCTAGTTGGTGAGGTAATGGCTCACCAAGGCTGTGATACGTAGCCGACCTGAGAGGGTGATCGGCCACACTGGGACTGAGACACGGCCCAGACTCCTACGGGAGGCAGCAGTAGGGAATCTTCCACAATGGGCGAAAGCCTGATGGAGCAAT…
>F2.LCM1.PFemirge_342_0.002249 Bacteria;Firmicutes;Bacilli;Bacillales;Bacillaceae;Bacillus;[Bacillus] selenitireducens MLS10 (98.7% id)
TTGATCCTGGCTCAGGACGAACGCTGGCGGCATGCCTAATACATGCAAGTCGAGCGCAGGAAACTTACTGAAGCCTTCGGGTGGATGCAAGTGGAATGAGCGGCGGACGGGTGAGTAACACGTGGGCAACCTGCCCTGTAGACCGGGATAACCTCGTGAAAACGAGGCTAATACCGGATGACCACTGGCACCGCATGGTGCCAATGTAAAAGTGGGGATTCGTCCTCACACTACAGGATGGGCCCGCGGCGCATTAGCTAGTTGGTGAGGTAAGGGCTCACCAAGGCAACGATGCGTAGCCGACCTGAGAGGGTGATCGGCCACACTGGGACTGAGACACGGCCCAGACTCCTACGGGAGGCAGCAGTAGGGAATCATCCGCAATGGGCGAAAGCCTGA…
>G1.PLM2.Bin.80.GEM2.PFemirge_28_0.035739 Bacteria;Proteobacteria;Gammaproteobacteria;Gammaproteobacteria Incertae Sedis;Unknown Family;uncultured;uncultured organism (98.3% id)
AGATGAGCCTACGTCCGATTAGCTTGTTGGTGGGGTAAGAGCCTACCAAGGCGACGATCGGTAGCTGGTCTGAGAGGATGATCAGCCACACCGGGACTGAGACACGGCCCGGACTCCTACGGGAGGCAGCAGTGGGGAATATTGGACAATGGGCGCAAGCCTGATCCAGCAATGCCGCGTGTGTGAAGAAGGCCTGCGGGTTGTAAAGCACTTTTATTGGGGAAGAAACGGCCTGGGCGAATACCCCATGGCAATTGACGGTACCCAAGGAATAAGCACCGGCTAACTCCGTGCCAGCAGCCGCGGTAATACGGAGGGTGCAAGCGTTAATCGGAATTACTGGGCGTAAAGCGTGCGTAGGCGGCTACTTAAGTCGGATGTGAAAGCCCCGGGCTTAAC…
>G2.DLM2.Bin32.GEM2.PFemirge_69_0.020854 Bacteria;Proteobacteria;Gammaproteobacteria;Gammaproteobacteria Incertae Sedis;Unknown Family;Wenzhouxiangella;Wenzhouxiangella marina (97.8% id)
AGAGTTTGATCCTGGCTCAGATTGAACGCTGGCGGCATGCCTAACACATGCAAGTCGAACGGTAACAGGAACCAGCTTGCTGGTTTGCTGACGAGTGGCGGACGGGTGAGTAATACGTAGGAATCTGCCTAGCAGCGGGGGATAGCCCGGGGAAACTCGGATTAATACCGCATACGCTCTACGGAGGAAAGTGGGCCTCTTCTTGAAAGCTCACACTGCTAGATGAGCCTACGTCCGATTAGCTTGTTGGTGGGGTAAAAGCCTACCAAGGCGACGATCGGTAGCTGGTCTGAGAGGATGATCAGCCACACCGGGACTGAGACACGGCCCGGACTCCTACGGGAGGCAGCAGTGGGGAATATTGGACAATGGGCGCAAGCCTGATCCAGCAATGCCGCG…
>G9.PLM2.PFemirge_55_0.014314 Bacteria;Proteobacteria;Gammaproteobacteria;Xanthomonadales;Xanthomonadales Incertae Sedis;Candidatus Competibacter;uncultured gamma proteobacterium (98.2% id)
AAGTCGAACGGAGGGCTACGGCCCTGAGTGGCGGACGGGTGAGTAACGCGTAGGAATCTGCCCGCGGGTGGGGGACAACCTGGGGAAACCCAGGCTAATACCGCATGAGCTCGCGAGAGGAAAGCGGGGGACCTTCGGGCCTCGCGCCGGCGGAGGAGCCTACGTCCGATTAGCTGGTTGGTGGGGTAACGGCCCACCAAGGCGACGATCGGTAGCTGGTCTGAGAGGACGATCAGCCACACTGGGACTGAGACACGGCCCAGACTCCTACGGGAGGCAGCAGTGGGGAATCTTGGACAATGGGCGCAAGCCTGATCCAGCAATGCCGCGTGGGTGAAGACGGCCTGCGGGTTGTAAAGCCCTTTGGGCGGGGAAGAAGGGCCGGCGGCGAACAGCGGC…
>G7.DLM2.Bin61.GEM2.PFemirge_237_0.002532 Bacteria;Proteobacteria;Gammaproteobacteria;HOC36;uncultured gamma proteobacterium (98.3% id)
GTTAAGGATGGGCATGCGTATGATTAGCTAGTTGGTGAGGTAACGGCTCACCAAGGCAACGATCATTAGGGGTTCTGAGAGGATTATCCCCCACACTGGTACTGAGACACGGACCAGACTCCTACGGGAGGCAGCAGTGAGGAATATTGGTCAATGGGCGAGAGCCTGAACCAGCCATGCCGCGTGCAGGAAGACGGCCCTCTGGGTTGTAAACTGCTTTTGTATGGGAATAAACCACCGAACGTGTTCGGTGCTGAAGGTACCATACGAATAAGGATCGGCTAACTCCGTGCCAGCAGCCGCGGTAATACGGAGGATCCAAGCGTTATCCGGATTCATTGGGTTTAAAGGGTCCGTAGGCGGATTTTTAAGTCAGTGGTGAAAGTTTTCGGCTTAACC…
>G4.Bin.42.PLM2.PFemirge_139_0.016317 Bacteria;Proteobacteria;Gammaproteobacteria;Chromatiales;Ectothiorhodospiraceae;Thioalkalivibrio;uncultured gamma proteobacterium (98.0% id)
GAGTTTGATCCTGGCTCAGATTGAACGCTGGCGGCATGCCTAACACATGCAAGTCGAACGGCAGCGCGGGAGCTTGCTCCTGGCGGCGAGTGGCGGACGGGTGAGTAACGCGCAGGAATCTGCCTGGTAGCGGGGGACAACTCGGGGAAACTCGAGCTAATACCGCATACGCCCTACGGGGGAAAGCGGGGGACCTTCGGGCCTCGCACTATCAGATGAGCCTGCGTCCGATTAGCTTGTTGGTGAGGTAATGGCTCACCAAGGCGACGATCGGTAGCTGGTCTGAGAGGATGATCAGCCACACTGGGACTGAGACACGGCCCAGACTCCTACGGGAGGCAGCAGTGGGGAATATTGGACAATGGGCGCAAGCCTGATCCAGCAATGCCGCGTGTGTGA…
>G5.Bin.52.PLM2.PFemirge_35_0.014369 Bacteria;Proteobacteria;Gammaproteobacteria;Chromatiales;Ectothiorhodospiraceae;Thioalkalivibrio;uncultured bacterium (99.2% id)
CTTCGGGCCTCGCACTATCAGATGAGCCTGCGTCCGATTAGCTTGTTGGTGAGGTAATGGCTCACCAAGGCTACGATCGGTAGCTGGTCTGAGAGGATGATCAGCCACACTGGGACTGAGACACGGCCCAGACTCCTACGGGAGGCAGCAGTGGGGAATATTGGACAATGGGCGCAAGCCTGATCCAGCAATGCCGCGTGTGTGAAGAAGGCCTGCGGGTTGTAAAGCACTTTCAGTGGGGAAGAAAAGCCGCCGGCTAATACCCGGCAGTCCTGACATTACCCACAGAAGAAGCACCGGCTAACTCCGTGCCAGCAGCCGCGGTAATACGGAGGGTGCAAGCGTTAATCGGAATTACTGGGCGTAAAGCGCGCGTAGGCGGTCGCGTAAGTTGGATGT…
>G11.DLM2.PFemirge_179_0.020455 Bacteria;Proteobacteria;Gammaproteobacteria;Oceanospirillales;Oceanospirillaceae;Nitrincola;uncultured bacterium (99.0% id)
AGAGTTTGATCATGGCTCAGATTGAACGCTGGCGGCAGGCCTAACACATGCAAGTCGAGCGGTAGAAAGTAGCTTGCTACTTTTGAGAGCGGCGGACGGGTGAGTAACGCGTGGGAATCTACCTGGTAGTGGGGGACAACTTGGGGAAACTCAAGCTAATACCGCATACGCCCTACGGGGGAAAGGAGGGGCTCTTAGGACCTTTCGCTATCAGATGAGCCTGCGTAGGATTAGCTAGTTGGTAGGGTAAAGGCCTACCAAGGCGACGATCCTTAGCTGGTCTGAGAGATGATCAGCCACACTGGGACTGAGACACGGCCCAGACTCCTACGGGAGGCAGCAGTGGGGAATATTGGACAATGGGGGCAACCCTGATCCAGCCATGCCGCGTGTGTGAAG…
>G10.LCM1.PFemirge_38_0.012362 Bacteria;Proteobacteria;Gammaproteobacteria;Oceanospirillales;Halomonadaceae;Halomonas;marine sediment metagenome (99% id)
CGAGCGGCGGACGGGTGAGTAATGCATAGGAATCTGCCCGGTAGTGGGGGATAACCTGGGGAAACCCAGGCTAATACCGCATACGTCCTACGGGAGAAAGGGGGCTTCGGCTCCCGCTACGGGATGAGCCTATGTCGGATTAGCTAGTTGGTGAGGTAAAGGCTCACCAAGGCTGCGATCCGTAGCTGGTCTGAGAGGATGATCAGCCACATCGGGACTGAGACACGGCCCGAACTCCTACGGGAGGCAGCAGTGGGGAATATTGGACAATGGGGGGAACCCTGATCCAGCCATGCCGCGTGTGTGAAGAAGGCCTTCGGGTTGTAAAGCACTTTCAGCGAGGAAGAACGCCTAGCGGTTAATACCCGTTAGGAAAGACATCACTCGCAGAAGAAGCAC…
>Ge1.PLM2.Bin.20.GEM2.PFemirge_135_0.040355 Bacteria;Gemmatimonadetes;BD2-11 terrestrial group;uncultured bacterium (94.3% id)
CTTAACACATGCAAGTCGAACGAGGAACGAGGTGCTTGCACCTTGTAGCCGAGTGGCGGACGGGTGAGTAACACGTGACCAACCTAGCTTCGAGCGGGGGACAACCCGGGGAAACCTGGGCTAATACCGCGTACGGCTCCGAGCTCGCATGAGATCGGGGTGAAAGAGAGCCTCTGCTTGCAAGCTCTCGCTCGAAGGGGGGGTCGCGGCGTATCAGCTTGTTGGTGGGGTAATGGCCCACCAAGGCTACGACGCGTAGCGGGTCTGAGAGGACGACCCGTCACATTGGGACTGAGATACGGCCCAGACTCCTACGGGAGGCAGCAGTGGGGAATATTGCGCAATGGTCGAAAGACTGACGCAGCGACGCCGCGTGTGGGAGGAAGCCCCTAGGGGTGT…
>Ge2.Bin.21.LCM1.PFemirge_163_0.003090 Bacteria;Gemmatimonadetes;BD2-11 terrestrial group;uncultured bacterium (97% id)
GTTTGATCCTGGCTCAGGACGAACGCTGGCGGCGTGCTTAACACATGCAAGTCGAACGAGGAGCAGGTGCTTGCACCTGCATCCGAGTGGCGGACGGGTGAGTAACACGTGACTAATCTGGCTCCGAGCGGGGGACAACCCGGGGAAACCTGGGCTAATACCGCGTACTGCTTCCAGGTCGCATGGCCAGGAAGTGAAAGCAAGCCTCTGTTTACAAGCTTGTGCTCGGGGGGGAGGTCGCGGCGTATCAGCTTGTTGGTGAGGTAATGGCTCACCAAGGCTACGACGCGTAGCGGGTCTGAGAGGACGACCCGTCACATTGGGACTGAGATACGGCCCAGACTCCTACGGGAGGCAGCAGTGGGGAATATTGCGCAATGGTCGAAAGACTGACGCAGC…
>Ge3.PLM2.Bin.16.PLM2.PFemirge_142_0.003244 Bacteria;Gemmatimonadetes;BD2-11 terrestrial group;uncultured bacterium (98.4% id)
AACGGGTGCTTGCACCTGTATCCGAGTGGCGGACGGGTGAGTAACACGTGACCAATCTATCTCCAAGCGGGGGATAACCCGGGGAAACCTGGACTAATACCGCATACAGCTCCGCAGTCGCATGACCGTGGAGTGAAAGCAGGCCTCTACATGTAAGCTTGTGCTCGGAGGGGAGGTCGCGGCGTATCAGCTAGTTGGTGAGGTAATGGCTCACCAAGGCTACGACGCGTAGCGGGTCTGAGAGGACGACCCGTCACATTGGGACTGAGATACGGCCCAGACTCCTACGGGAGGCAGCAGTGGGGAATATTGCGCAATGGCCGAAAGGCTGACGCAGCGACGCCGCGTGTGGGACGAAGCCTTTCGGGGTGTAAACCACTGTCAGGAGGGAAGAACCCT…
>Ge5.Bin.49.GEM2.PFemirge_292_0.002793 Bacteria;Gemmatimonadetes;BD2-11 terrestrial group;uncultured bacterium (97.9% id)
GTGAATGCAGGCCTCTACATGTAAGCTTGTGCTCGGAGGGGAGGTCGCGGCGTATCAGCTAGTTGGTGAGGTAATGGCTCACCAAGGCTACGACGCGTAGCGGGTCTGAGAGGACGACCCGTCACATTGGGACTGAGATACGGCCCAGACTCCTACGGGAGGCAGCAGTGGGGAATATTGCGCAATGGCCGAAAGGCTGACGCAGCGACGCCGCGTGTGGGACGAAGCCTTTCGGGGTGTAAACCACTGTCAGGAGGGAAGAACCCTGTACGTTCGAATAGGGCGTTCGGCTGACGGTACCTCCAGAGGAAGCGCCGGCTAACTCCGTGCCAGCAGCCGCGGTAAGACGGAGGGCGCAAGCGTTGTTCGGAATTACTGGGCGTAAAGCGCACGCAGGCG…
>Ge4.LCM1.PFemirge_131_0.001143 Bacteria;Gemmatimonadetes;Longimicrobia;Longimicrobiales;Longimicrobiaceae;uncultured bacterium (99.5% id)
TTAACACATGCAAGTCGAACGCGAAAGCCCCTTCGGGGGTGAGTAGAGTGGCGGACGGGTGCGTAACACGTGAGCGACCTGCCCCTGTGCGGGGGATAACCCGGGGAAACCCGGGCTAATACCGCATGTTGCCTTCTGGCTGATGGCCGGGGGGTGAAAGGTCCTTTTGGACTGCGCAGGGAGGGGCTCGCGGCGTATCAGCTAGTTGGTGAGGTAACGGCTCACCAAGGCTACGACGCGTAGGGGGTCTGAGAGGATGGCCCCCCACATTGGGACTGAGATACGGCCCAGACTCCTACGGGAGGCAGCAGTGGGGAATATTGGGCAATGGCCGCAAGGCTGACCCAGCGACGCCGTGTGCGGGATGACGCTCTTCGGGGTGTAAACCGCTGTCAGGGG…
>F4.DLM2.PFemirge_514_0.003849 Bacteria;Tenericutes;Mollicutes;Acholeplasmatales;Acholeplasmataceae;Acholeplasma;uncultured bacterium (91.2% id)
AGTTGGTGAGGTAACGGCCTACCAAGGCGATGATGCGTAGCCGGACTGAGAGGTTGGACGGCCACACTGGGACTGAGAGACGGCCCAGACTCCTACGGGAGGCAGCAGTAGGGAATTTTCGGCAATGGGGGAAACCCTGACCGAGCAACGCCGCGTGGACGAAGACGTGCTTCGGCATGTAAAGTCCTTTTGCCGGNNNNNNNNNNNNNNNNNNNNNNNNNNNNNNNNNNGGTACCCGGCGAATAAGCCCCGGCTAACTATGTGCCAGCAGCCGCGGTAATACATAGGGGGCGAGCGTTATCCGGAATTACTGGGCGTAAAGGGTGCGTAGGCGGCCTTTTAAGCCCCTGGTGTAAGTGCAGCGCTCAACGCTGTGATGCTGGGGGAACTGGGAGGCTT…
>F3.DLM2.PFemirge_63_0.002228 Bacteria;Tenericutes;Mollicutes;NB1-n;uncultured bacterium (96.8% id)
GAGCCTTGCGCAGCATTAGCTAGTTGGTAGGGTAACGGCCTACCAAGGCGACGATGCTTAGCTGGACTGAGAGGTTGAACAGCCACACTGGGACTGAGACACGGCCCAGACTCCTACGGGAGGCAGCAGTAGGGAATTTTCGGCAATGGGCGAAAGCCTGACCGAGCAATGCCGCGTGAACGATGAAGGCCTTCGGGTCGTAAAGTTCTGTTGTTAAGGAAGAACAGGTATACCAGGAAATGGGTATATTTTGACGGTACTTAACCAGAAAGCTCCGGCTAACTACGTGCCAGCAGCCGCGGTAATACGTAGGGAGCGAGCGTTATCCGGAATTATTGGGCGTAAAGCGTGCGTAGGCGGTTTTTTAAGTCAAACGTGAAATTCCACAGCTTAACTGTG…
>P9.GEM2.PFemirge_51_0.007206 Bacteria;Planctomycetes;vadinHA49;uncultured bacterium (97.9% id)
ATGCAAGTTGTGCGTGAAAGTCTTCGGATGAGTAGCGCGGCGAAAGGGTGAGTAATGGTTCGTTAACGTGCCCCTTGGACCCGGATAATTCCTGGAAACGGGTTGTAAAACGGGATGGGACCGTTGCGCTTACGGGTGTTGCGGTGAAAGCGCAGGGATCTTTCGGGACCTGCGGCCGAGGGAGCGGACGAGCCCCGATTAGCTTGATGGTGGGGTAATGGCCTACCATGGCGATGATCGGTAGCCGGCCTGAGAGGGTGTACGGCCACACTGGGACTGAGACACTGCCCAGACTCCTACGGGAGGCTGCAGTCGCGAATCTTCCACAATGGACGCAAGTCTGATGGAGCCACGCCGCGTGTAGGAGGAAGGCCTTCGGGTTGTAAACTACTGTTGCGA…
>P3-8.DLM2.Bin.81.DLM2.PFemirge_408_0.011222 Bacteria;Planctomycetes;Phycisphaerae;Phycisphaerales;Phycisphaeraceae;SM1A02;uncultured bacterium (93.0%)
GGCTCAGATTGAACGCTGGCGGCATGGTTAAAACATGCAAGTCGAACGATCCCTTCGGGGAGAGTGGCGAAAGGGCGAGGAATACGATCGAACGTACCCCGAGGTGGGGGATAGCGTGGGGAAACTCACGGTAATACCCCATGTCCTCTACGGAGAAAAGGTTTACCGCCTTGGGAGCAGCGATCGTCCTATCAGGTAGTTGGTGAGGTAATGGCTCACCAAGCCGAAGACGGGTAGCGGGTGTGAGAGCACGACCCGCCGCATCGGGACTGAGACACTGCCCGGACTCCTACGGGAGGCTGCAGCAACGAATATTCCGCAATGGGCGCAAGCCTGACGGAGCAATGCCGCGTGTGGGATGAATCGGCTACGCCGTGTAAACCACTGTCAGGGTGTAGG…
>P4.DLM2.Bin.55.DLM2.PFemirge_35_0.008433 Bacteria;Planctomycetes;Phycisphaerae;Phycisphaerales;Phycisphaeraceae;SM1A02;uncultured Planctomycetales bacterium (99.5% id)
GATCCTGGCTCAGAATGAACGCTGGCGGCATGGCTAAAACATGCAAGTCGAGGGAGAACCCACTTCGGTGGGGGAAACCGGCGGAAGGGCGAGTAATGGTATCGAATGTACCCCGAGGTGGGGGATAGTCGTGGGAAACTGCGAGTAATACCCCATACGCTCTACGGAGGAAAGCTCCGGCGCCTTGGGAGCAGCGGTACTCCTATCAGGTTGTTGGTGGGGTAACGGCCCACCAAGCCGAAGACGGGTAGCGGGTGTGAGAGCATGACCCGCCGCATCGGGACTGAGACACTGCCCGGACTCCTACGGGAGGCTGCAGTAACGAATCTTCCGCAATGCACGAAAGTGTGACGGAGCAATGCCGCGTGTGGGATGAAGCGGTTACGCCGTGTAAACCAC…
>P3-8.DLM2.PFemirge_107_0.003997
GAAAGGGCGAGGAATACAATCGAACGTACCCCGAGGTGGGGGATAGGTCGTGGAAACGCGGCGTAATACCCCATGTGCTCTCCGGAGGAAAGCTTTGGCGCCTTGGGAGCGGCGATTGTCCTATCAGGTAGTTGGTGAGGTAACGGCTCACCAAGCCGAAGACGGGTAGCGGGCGTGAGAGCGTGGCCCGCCGCATCGGGACTGAGACACTGCCCGGACTCCTACGGGAGGCTGCAGTAACGAATATTCCGCAATGGGCGAAAGCCTGACGGAGCAATGCCGCGTGTGGGATGAAGCATCTACGATGTGTAAACCACTGTCAGGGTGCAGGAACAATGACCGCACCCAGAGGAAGGGCCGGCTAAACTCGTGCCAGCAGCCGCGGTAATACGAGTGGCC…
>P3-8.DLM2.PFemirge_165_0.003114
TTGATCCTGGCTCAGATTGAACGCTGGCGGCATGGCTAAAGCATGCAAGTCGAACGCTCTCTTCGGAGAGAGTGGCGAAAGGGCGAGTAACGCGATCGTACGTACCCCGAGGTGGGGGATAGCGTCGGGAAACTGACGGTAATACCCCATGTGCTCTTCGGAGGAAAGTTTCGGCGCCTTGGGCGCGGCGATCGTCCTATCAGGTTGTTGGTGAGGTAACGGCTCACCAAGCCGAAGACGGGTAGCGGGTGTGAGAGCATGACCCGCCGCATCGGGACTGAGACACTGCCCGGACTCCTACGGGAGGCTGCAGCGACGAATCTTCCGCAATGGGCGAAAGCCTGACGGAGCAATGCCGCGTGTGGGATGAAGCAGCTTCGCTGTGTAAACCACTGTCAG…
>P1.DLM2.PFemirge_461_0.007883 Bacteria;Planctomycetes;Planctomycetacia;Planctomycetales;Planctomycetaceae;Rhodopirellula;Pirellula sp. (97.5% id)
GCGGCGAAAGGGAGAGTAACGCGTGGTTACATGCCCTCGGGACCGGGATAGCGGCGGGAAACTGCCGGTAATACCGGATAATATCTTTGGATCAAAGGTGTGATTCCGCCCGAGGATTGGACCGCGTTCTATTAGCTTGTTGGCGGGGTAATGGCCCACCAAGGCTTCGATGGATACCGGGTGTGAGAGCATGGCCCGGCTCACTGGGACTGAGACACTGCCCAGACACCTGCGGGTGGCTGCAGTCGAGAATCTTCGGCAATGGGGGAAACCCTGACCGAGCGACGCCGCGTGCGGGATGAAGGCCTTCGGGTTGTAAACCGCTGTCAGTTGGGAGGAAATGCCGGGGGGTTATCCCTTCGGCTTGACCGATCTTCAGAGGAAGGACGGGCTAAGTTC…
>V1.PLM2.PFemirge_633_0.001616 Bacteria;Verrucomicrobia;Opitutae;Puniceicoccales;Puniceicoccaceae;uncultured;uncultured gamma proteobacterium (98.0% id)
AGCTTGTTGGTGAGGTAACGGCTCACCAAGGCTTAGACGGGTAGCTGGTCTGAGAGGATGATCAGCCACACTGGAACTGAGACACGGTCCAGACACCTACGGGTGGCAGCAGTTTCGAATCATTCACAATGGGGGAAACCCTGATGGTGCAACGCCGCGTGGGGGATGACGGCCTTCGGGTTGTAAACCCCTGTCACCAGGGACTAAACGTGTGGCTCATACCCATACCTGAATTAACCTGGAGAGGAAGAGGTGGCTAACTCCGTGCCAGCAGCCGCGGTAATACGGAGACCTCGAGCGTTACTCGGATTTACTGGGCGTAAAGGGTCCGTAGGCGGCCTTGTGTGTCGGGTGTGAAATCCCACGGCTTAACCGTGGAACTGCGCCCGAAACTACATG…
>S3.GEM2.Bin.30.GEM2.PFemirge_21_0.023498 Bacteria;Spirochaetae;Spirochaetes;Spirochaetales;Spirochaetaceae;Spirochaeta 2;uncultured bacterium (99.4% id)
ATGCAAGTCGAACGGTAGAGGTCCTTCGGGACCTTGAGAGTGGCGAACGGGTGAGTAACACGTAGGTGATCTACCCTGGTGTTGGGGATAGCCTGTGGAAACACAGGGTAATACCGAATAGGTTTCACGTACCATGGTGTGTGAAGCAAAGGGGCTTCGGCCTCGCACTGGGATGAGCCTGCGGCTGATTAGTTAGTTGGTGGGGTAACGGCCTACCAAGGCGACGATCAGTAGCCGGCCTGAGAGGGTGATCGGCCACACTGGGACTGAGATACGGCCCAGACTCCTACGGGAGGCAGCAGCTAAGAATCTTCCGCAATGGGCGAAAGCCTGACGGAGCGACGCCGCGTGGGTGAAGAAGGCGGAAACGTTGTAAAGCCCTTTTCTACGTGAGGAATA…
>S.DLM2.PFemirge_38_0.009925
GCAAGCAGTCTTCGGACTGCCTAGAGTGGCGAACGGGTGAGTAACACGTAGGTGATCTGCCCGGAGGTTGGGGATAGTCTGTGGAAACACGGGGTAATACCGAATATGGTGTGAGTGCTTTGGCACACATAGCAAAGGGGCTTCGGCCTCGCCTCCGGATGAGCCTGCGCCTTATTAGCTAGTTGGTGGGGTAAAGGCCTACCAAGGCAACGATAAGTAGCCGGCCTGAGAGGGTGGACGGCCACACTGGGACTGAGATACGGCCCAGACTCCTACGGGAGGCAGCAGCTAAGAATCTTCCGCAATGGACGAAAGTCTGACGGAGCGACGCCGCGTGGGTGAAGAAGGCCGGAAGGTTGTAAAGCCCTTTTCTACGTGAGGAATAAACCCAGGAGGTAA…
>S.DLM2.PFemirge_384_0.004527
GAACGCTGGCGGCGCGTTTTAAGCATGCAAGTCGAACGGTAGAGGTCCTTCGGGACCTTGAGAGTGGCGAACGGGTGAGTAACACGTAGGTGATCTACCCTTGTGTTGGGGATAGCCTGTGGAAACACAGAGTAATACCGAATACGTTCTTCGGACCATGGTCTGGAGAGGAAAGGGGCTTCGGCCCCGCACGGGGATGAGCCTGCGCCTGATTAGCTAGTTGGTAGGGTAAAGGCCTACCAAGGCGACGATCAGTAGCCGGCCTGAGAGGGTGATCGGCCACACTGGGACTGAGATACGGCCCAGACTCCTACGGGAGGCAGCAGCTAAGAATCTTCCGCAATGGGCGAAAGCCTGACGGAGCGACGCCGCGTGGGTGAAGAAGGCGGAAACGTTGTA…
>S.PLM2.PFemirge_41_0.004568
GATCCTGGCTCAGAACGAACGCTGGCGGCGCGTTTTAAGCATGCAAGTCGAGGGGTAGGGAGTCTTCGGATTCCTGAGACCGGCGAACGGGTGAGTAACACGTAGGTGATCTACCGTGAGGTTGGGGATAGCCTGTGGAAACACAGGGTAATACCGAATGAGCTCCACACACTGTGGTGAGTGGAGGAAAGGGGCGGATGCCCCGCCTTGCGATGAGCCTGCGCCTGATTAGCTTGTTGGTAGGGTAACGGCCTACCAAGGCGACGATCAGTAGCCGGCCTGAGAGGGTGATCGGCCACACTGGGACTGAGATACGGCCCAGACTCCTACGGGAGGCAGCAGCTAAGAATCTTCCGCAATGGACGAAAGTCTGACGGAGCGACGCCGCGTGGGTGAAGA…
>S.GEM2.PFemirge_141_0.004066
AGCAGTCTTCGGACTGCCTAGAGTGGCGAACGGGTGAGTAACACGTAGGTGATCTGCCCGGAGGTTGGGGATAGTCTGTGGAAACATGGGGTAATACCGAATATGGTGTGAGTGCTTTGGCACACATAGCAAAGGGGCTTCGGCCTCGCCTCCGGATGAGCCTGCGCCTTATTAGCTAGTTGGTGGGGTAAAGGCCTACCAAGGCAACGATAAGTAGCCGGCCTGAGAGGGTGGACGGCCACACTGGGACTGAGATACGGCCCAGACTCCTACGGGAGGCAGCAGCTAAGAATCTTCCGCAATGGACGAAAGTCTGACGGAGCGACGCCGCGTGGGTGAAGAAGGCCGGAAGGTTGTAAAGCCCTTTTCTACGTGAGGAATAAACCCAGGAGGTAATGC…
>S.PLM2.PFemirge_248_0.003984
GAGGAAAGGCGCTTCGGCGCCGCTCGAGGATGAGCCTGCGGCTGATTAGCTAGTTGGTGGGGTAAGAGCCTACCAAGGCGACGATCAGTAGCCGGCCTGAGAGGGTGAACGGCCACACTGGGACTGAGATACGGCCCAGACTCCTACGGGAGGCAGCAGCTAAGAATCTTCTGCAATGGGGGAAACCCTGACAGAGCGACGCCGCGTGGGTGAAGAAGGCCGGAAGGTTGTAAAGCCCTTTTCTATCCGAGGAATAATCATCGGAGGCAATGCCGGTGAGATGACGGTAGGGTAGGAATAAGCCCCGGCCAATTACGTGCCAGCAGCCGCGGTAACACGTATGGGGCGAGCGTTGTTCGGAATTATTGGGCGTAAAGGGCGCGTAGGCGGATATGCAAG…
>S.DLM2.PFemirge_21_0.006495
CAAAGGCGCTTCGGCGCCGCTTGAGGATGAGCCTGCGGCTGATTAGCTAGTTGGCGGGGTAAAGGCCCACCAAGGCGACGATCAGTAGCCGGCCTGAGAGGGTGAACGGCCACACTGGGACTGAGATACGGCCCAGACTCCTACGGGAGGCAGCAGCTAAGAATCTTCTGCAATGGGGGAAACCCTGACAGAGCGACGCCGCGTGGGTGAAGAAGGCCGGAAGGTTGTAAAGCCCTTTTCTATCTGAGGAATAATCACCGGAGGCAATGCCGGTGAGATGACGGTAGGGTAGGAATAAGCCCCGGCCAATTACGTGCCAGCAGCCGCGGTAACACGTATGGGGCGAGCGTTGTTCGGAATCATTGGGCGTAAAGGGCGCGTAGGCGGTTATGCAAGCTT…
