# Supplementary material for: A shared core microbiome in soda lakes separated by large distances
Source: Nat Commun. 2019 Sep 17;10:4230. doi: 10.1038/s41467-019-12195-5 (PMC6748926; doi:10.1038/s41467-019-12195-5)
Supplement: Supplementary file 7 — Supplementary Data 4 [file 41467_2019_12195_MOESM7_ESM.xlsx]

## Sheet: Sheet1
MAG 1	MAG 2	% ANI	Relative Abundance Ratio (1=equal)
PLM2.Bin.25	Bin.44	95	0.622
DLM2.Bin.54	Bin.44	95.2	0.995
DLM2.Bin.78	Bin.83	95.4	0.478
PLM2.Bin.2	DLM2.Bin.12	95.7	0.551
PLM2.Bin.62	Bin.35	96.3	0.878
Bin.35	PLM2.Bin.62	96.3	0.878
DLM2.Bin.58	Bin.48	96.4	0.73
GEM2.Bin.53	Bin.48	96.5	0.452
GEM2.Bin.10	PLM2.Bin.86	96.5	0.546
Bin.54	GEM2.Bin.162	96.5	0.629
DLM2.Bin.95	Bin.47	96.6	0.758
GEM2.Bin.37	Bin.35	96.7	0.585
Bin.35	GEM2.Bin.37	96.7	0.585
DLM2.Bin.35	GEM2.Bin.112	96.9	0.55
GEM2.Bin.99	DLM2.Bin.88	96.9	0.563
PLM2.Bin.53	Bin.48	97.2	0.259
PLM2.Bin.25	GEM2.Bin.105	97.2	0.549
PLM2.Bin.98	GEM2.Bin.85	97.3	0.767
GEM2.Bin.31	PLM2.Bin.19	97.3	0.56
PLM2.Bin.80	Bin.47	97.3	0.702
Bin.59	GEM2.Bin.32	97.4	0.95
GEM2.Bin.98	DLM2.Bin.95	97.4	0.445
DLM2.Bin.66	PLM2.Bin.98	97.6	0.97
PLM2.Bin.26	Bin.59	97.6	0.64
PLM2.Bin.57	GEM2.Bin.99	97.6	0.627
DLM2.Bin.66	GEM2.Bin.85	97.7	0.744
GEM2.Bin.98	Bin.47	97.7	0.337
PLM2.Bin.57	DLM2.Bin.88	97.8	0.898
GEM2.Bin.42	PLM2.Bin.35	97.9	0.708
Bin.34	PLM2.Bin.35	97.9	0.359
GEM2.Bin.105	DLM2.Bin.54	97.9	0.886
PLM2.Bin.80	DLM2.Bin.95	97.9	0.532
GEM2.Bin.42	Bin.34	98	0.507
PLM2.Bin.21	DLM2.Bin.44	98	0.267
DLM2.Bin.44	GEM2.Bin.13	98	0.394
PLM2.Bin.17	DLM2.Bin.49	98.1	0.365
PLM2.Bin.22	GEM2.Bin.109	98.1	0.609
DLM2.Bin.81	PLM2.Bin.145	98.2	0.87
DLM2.Bin.42	GEM2.Bin.27	98.3	0.488
DLM2.Bin.64	PLM2.Bin.94	98.3	0.576
Bin.17	DLM2.Bin.44	98.3	0.411
DLM2.Bin.42	PLM2.Bin.28	98.4	0.467
Bin.42	PLM2.Bin.102	98.4	0.474
DLM2.Bin.65	GEM2.Bin.117	98.5	0.448
GEM2.Bin.45	Bin.68	98.5	0.739
DLM2.Bin.59	PLM2.Bin.113	98.6	0.621
Bin.68	PLM2.Bin.32	98.6	0.988
Bin.19	DLM2.Bin.34	98.6	0.828
DLM2.Bin.64	GEM2.Bin.57	98.7	0.589
PLM2.Bin.80	GEM2.Bin.98	98.7	0.237
DLM2.Bin.32	GEM2.Bin.43	98.8	0.44
GEM2.Bin.56	Bin.55	98.8	0.342
PLM2.Bin.45	GEM2.Bin.43	98.9	0.618
PLM2.Bin.28	GEM2.Bin.27	98.9	0.956
PLM2.Bin.16	GEM2.Bin.47	98.9	0.614
GEM2.Bin.35	DLM2.Bin.46	98.9	0.808
DLM2.Bin.32	PLM2.Bin.45	99	0.712
DLM2.Bin.45	GEM2.Bin.68	99	0.27
DLM2.Bin.58	PLM2.Bin.53	99	0.355
DLM2.Bin.61	GEM2.Bin.62	99	0.478
PLM2.Bin.46	GEM2.Bin.62	99	0.802
PLM2.Bin.94	GEM2.Bin.57	99	0.978
Bin.51	DLM2.Bin.106	99	0.57
PLM2.Bin.20	DLM2.Bin.46	99	0.633
GEM2.Bin.109	DLM2.Bin.40	99	0.545
DLM2.Bin.24	PLM2.Bin.10	99.1	0.74
GEM2.Bin.102	PLM2.Bin.71	99.1	0.954
DLM2.Bin.37	GEM2.Bin.47	99.1	0.856
PLM2.Bin.26	GEM2.Bin.32	99.1	0.674
PLM2.Bin.36	GEM2.Bin.70	99.1	0.528
GEM2.Bin.37	PLM2.Bin.62	99.2	0.666
Bin.17	PLM2.Bin.21	99.2	0.649
PLM2.Bin.62	GEM2.Bin.37	99.2	0.666
Bin.49	GEM2.Bin.79	99.2	0.992
PLM2.Bin.22	DLM2.Bin.40	99.2	0.895
GEM2.Bin.53	PLM2.Bin.53	99.3	0.573
DLM2.Bin.89	GEM2.Bin.97	99.3	0.382
GEM2.Bin.30	PLM2.Bin.81	99.3	0.706
PLM2.Bin.21	GEM2.Bin.13	99.3	0.677
Bin.52	GEM2.Bin.87	99.3	0.848
PLM2.Bin.16	DLM2.Bin.37	99.3	0.717
PLM2.Bin.20	GEM2.Bin.35	99.3	0.512
PLM2.Bin.25	DLM2.Bin.54	99.3	0.619
DLM2.Bin.58	GEM2.Bin.53	99.4	0.619
DLM2.Bin.75	GEM2.Bin.102	99.4	0.336
GEM2.Bin.39	DLM2.Bin.67	99.4	0.623
DLM2.Bin.67	PLM2.Bin.44	99.4	0.824
GEM2.Bin.46	PLM2.Bin.47	99.4	0.506
GEM2.Bin.58	Bin.41	99.4	0.743
PLM2.Bin.13	GEM2.Bin.20	99.4	0.982
PLM2.Bin.37	GEM2.Bin.52	99.4	0.814
DLM2.Bin.61	PLM2.Bin.46	99.5	0.384
DLM2.Bin.75	PLM2.Bin.71	99.5	0.352
GEM2.Bin.22	DLM2.Bin.50	99.5	0.762
GEM2.Bin.39	PLM2.Bin.44	99.5	0.513
GEM2.Bin.48	PLM2.Bin.112	99.5	0.791
DLM2.Bin.48	PLM2.Bin.42	99.6	0.745
DLM2.Bin.50	PLM2.Bin.23	99.6	0.668
GEM2.Bin.41	PLM2.Bin.52	99.6	0.992
Bin.17	GEM2.Bin.13	99.6	0.958
PLM2.Bin.24	DLM2.Bin.56	99.6	0.412
PLM2.Bin.7	DLM2.Bin.17	99.6	0.702
GEM2.Bin.22	PLM2.Bin.23	99.7	0.509
GEM2.Bin.25	DLM2.Bin.38	99.7	0.69
GEM2.Bin.26	PLM2.Bin.27	99.7	0.699
GEM2.Bin.73	PLM2.Bin.66	99.7	0.755
DLM2.Bin.17	GEM2.Bin.8	99.7	0.706
GEM2.Bin.45	PLM2.Bin.32	99.8	0.748
PLM2.Bin.11	GEM2.Bin.12	99.8	0.893
PLM2.Bin.7	GEM2.Bin.8	99.8	0.994
PLM2.Bin.40	GEM2.Bin.50	99.9	0.845
PLM2.Bin.49	GEM2.Bin.64	99.9	0.737
