# Supplementary material for: A shared core microbiome in soda lakes separated by large distances
Source: Nat Commun. 2019 Sep 17;10:4230. doi: 10.1038/s41467-019-12195-5 (PMC6748926; doi:10.1038/s41467-019-12195-5)
Supplement: Supplementary file 8 — Supplementary Data 5 [file 41467_2019_12195_MOESM8_ESM.xlsx]

## Sheet: Sheet1
a) # of diversified core genes for each set of MAG variants			b) annotations and statistics of diversified core genes
MAG	# of diversified core genes		gene ID	#SNPs	%SNPs	non-syn-SNPS/total NSPs	MAG	description
Bin.17	0		NODE_577_length_41229_cov_40.15_cds_6	54	1.135	0.87	Bin.42	2Fe-2S iron-sulfur cluster binding domain,Molybdopterin oxidoreductase,NADH-ubiquinone oxidoreductase-G iron-sulfur binding region
Bin.19	46		NODE_2039_length_25835_cov_12.5074_cds_12	67	2.238	0.851	GEM2.Bin.42	3-beta hydroxysteroid dehydrogenase/isomerase family
Bin.35	47		NODE_28333_length_4888_cov_11.5785_cds_1	117	3.604	0.863	GEM2.Bin.42	3-Oxoacyl-[acyl-carrier-protein (ACP)] synthase III,3-Oxoacyl-[acyl-carrier-protein (ACP)] synthase III C terminal
Bin.42	6		NODE_2613_length_22434_cov_108.158_cds_22	82	2.068	0.866	GEM2.Bin.37	4Fe-4S binding domain
Bin.49	5		NODE_9305_length_9800_cov_20.2055_cds_5	60	2.846	0.833	PLM2.Bin.25	4Fe-4S binding domain
Bin.51	2		NODE_792_length_35974_cov_54.3985_cds_25	82	2.068	0.866	Bin.35	4Fe-4S binding domain,4Fe-4S binding domain
Bin.52	1		NODE_3227_length_20812_cov_17.339_cds_12	108	1.938	0.944	DLM2.Bin.78	5'-3' exonuclease-C C-terminal SAM fold,5'-3' exonuclease-C N-terminal resolvase-like domain,DNA polymerase family A,3'-5' exonuclease
Bin.54	2		NODE_6687_length_13431_cov_14.1631_cds_8	64	1.192	0.859	DLM2.Bin.66	60Kd inner membrane protein,YidC periplasmic domain
DLM2.Bin.24	10		NODE_1781_length_27649_cov_7.04769_cds_2	68	1.491	0.897	PLM2.Bin.7	7 transmembrane helices usually fused to an inactive transglutaminase,Inactive transglutaminase fused to 7 transmembrane helices
DLM2.Bin.32	7		NODE_3251_length_20751_cov_16.2219_cds_2	114	1.639	0.833	DLM2.Bin.64	7TM receptor with intracellular HD hydrolase,7TM-HD extracellular,HD domain
DLM2.Bin.35	20		NODE_13789_length_7427_cov_7.20795_cds_5	80	1.562	0.838	PLM2.Bin.2	A predicted alpha-helical domain with a conserved ER motif.,A circularly permuted ATPgrasp
DLM2.Bin.42	42		NODE_7193_length_12385_cov_100.521_cds_1	112	1.135	0.866	GEM2.Bin.37	AAA ATPase domain,SMC proteins Flexible Hinge Domain
DLM2.Bin.45	1		NODE_28805_length_4607_cov_55.4668_cds_2	74	1.472	0.905	Bin.35	AAA domain
DLM2.Bin.48	1		NODE_20127_length_5623_cov_5.86835_cds_2	86	1.886	0.907	PLM2.Bin.26	AAA domain (dynein-related subfamily),Subunit ChlI of Mg-chelatase,Magnesium chelatase-C subunit ChlI C-terminal
DLM2.Bin.58	59		NODE_21036_length_5766_cov_4.5253_cds_5	57	3.078	0.877	Bin.49	AAA domain-C putative AbiEii toxin-C Type IV TA system
DLM2.Bin.59	0		NODE_1602_length_30366_cov_17.7351_cds_20	59	2.711	0.864	DLM2.Bin.78	AAA domain-C putative AbiEii toxin-C Type IV TA system
DLM2.Bin.61	14		NODE_2409_length_23414_cov_17.2063_cds_10	87	1.574	0.828	PLM2.Bin.25	AAA domain-C putative AbiEii toxin-C Type IV TA system,Protein of unknown function (DUF2478)
DLM2.Bin.64	5		NODE_28798_length_4608_cov_52.3536_cds_2	119	1.262	0.866	Bin.35	AAA domain-C putative AbiEii toxin-C Type IV TA system,SMC proteins Flexible Hinge Domain
DLM2.Bin.65	0		NODE_1536_length_27037_cov_60.0382_cds_5	57	1.307	0.895	Bin.35	AAA domain,DnaB-like helicase N terminal domain
DLM2.Bin.66	29		NODE_6983_length_12636_cov_98.5147_cds_9	57	1.307	0.895	GEM2.Bin.37	AAA domain,DnaB-like helicase N terminal domain
DLM2.Bin.75	2		NODE_1846_length_28344_cov_16.5333_cds_12	80	1.316	0.938	DLM2.Bin.58	AAA domain,DnaB-like helicase N terminal domain
DLM2.Bin.78	45		NODE_3728_length_18520_cov_97.4021_cds_4	109	4.836	0.826	GEM2.Bin.31	AAA domain,DRTGG domain
DLM2.Bin.81	0		NODE_7990_length_11544_cov_92.8146_cds_3	64	1.012	0.844	GEM2.Bin.37	AAA domain,Major Facilitator Superfamily
DLM2.Bin.89	0		NODE_3894_length_17268_cov_6.55818_cds_11	151	1.355	0.854	PLM2.Bin.57	AAA domain,Protein of unknown function (DUF3320),Protein of unknown function (DUF559)
GEM2.Bin.10	1		NODE_2681_length_23182_cov_15.9483_cds_17	87	1.268	0.931	DLM2.Bin.78	AAA domain,Putative exonuclease SbcCD-C C subunit
GEM2.Bin.22	4		NODE_20474_length_5551_cov_6.53657_cds_1	73	1.148	0.904	PLM2.Bin.57	AAA domain,UvrD-like helicase C-terminal domain
GEM2.Bin.25	2		NODE_2409_length_23414_cov_17.2063_cds_11	51	1.182	0.882	PLM2.Bin.25	ABC 3 transport family
GEM2.Bin.26	0		NODE_855_length_34865_cov_55.5219_cds_27	76	1.435	0.855	Bin.35	ABC transporter
GEM2.Bin.30	6		NODE_9147_length_9927_cov_17.4079_cds_6	68	2.568	0.838	PLM2.Bin.25	ABC transporter
GEM2.Bin.31	52		NODE_10460_length_9047_cov_17.714_cds_3	53	1.445	0.887	PLM2.Bin.25	ABC transporter
GEM2.Bin.37	42		NODE_1220_length_34046_cov_9.23745_cds_4	52	2.104	0.846	PLM2.Bin.26	ABC transporter
GEM2.Bin.39	0		NODE_4308_length_16257_cov_6.86008_cds_10	89	1.529	0.899	PLM2.Bin.57	ABC transporter transmembrane region,ABC transporter
GEM2.Bin.41	4		NODE_44786_length_3687_cov_9.92539_cds_2	62	1.157	0.855	DLM2.Bin.42	ABC transporter transmembrane region,ABC transporter
GEM2.Bin.42	52		NODE_1085_length_36186_cov_57.0919_cds_23	82	1.248	0.854	PLM2.Bin.80	ABC transporter transmembrane region,ABC transporter
GEM2.Bin.45	5		NODE_15568_length_7786_cov_14.6492_cds_7	111	3.347	0.883	DLM2.Bin.78	ABC transporter transmembrane region,ABC transporter
GEM2.Bin.46	14		NODE_17294_length_7240_cov_15.9955_cds_1	67	2.085	0.896	DLM2.Bin.78	ABC transporter transmembrane region,ABC transporter
GEM2.Bin.48	1		NODE_18493_length_5979_cov_18.6156_cds_1	88	1.182	0.841	PLM2.Bin.25	ABC transporter transmembrane region,ABC transporter
GEM2.Bin.56	3		NODE_18493_length_5979_cov_18.6156_cds_2	78	1.104	0.872	PLM2.Bin.25	ABC transporter transmembrane region,ABC transporter
GEM2.Bin.58	4		NODE_4370_length_17429_cov_10.2225_cds_9	96	1.689	0.885	DLM2.Bin.42	ABC transporter,ABC transporter C-terminal domain,ABC transporter
GEM2.Bin.73	0		NODE_1105_length_35324_cov_96.2661_cds_1	96	1.505	0.854	GEM2.Bin.37	ABC transporter,ABC transporter C-terminal domain,ABC transporter
PLM2.Bin.11	1		NODE_1056_length_37485_cov_17.3375_cds_16	57	1.78	0.842	DLM2.Bin.78	ABC transporter,Oligopeptide/dipeptide transporter-C C-terminal region
PLM2.Bin.13	6		NODE_15412_length_6843_cov_20.7475_cds_2	75	2.086	0.853	PLM2.Bin.25	ABC-2 type transporter
PLM2.Bin.16	6		NODE_8230_length_10694_cov_7.33161_cds_1	110	2.005	0.882	PLM2.Bin.57	ABC-2 type transporter,ABC transporter
PLM2.Bin.17	8		NODE_3227_length_20812_cov_17.339_cds_7	87	2.667	0.862	DLM2.Bin.78	ABC1 family
PLM2.Bin.2	24		NODE_1505_length_30409_cov_20.1151_cds_6	69	1.273	0.855	PLM2.Bin.25	ABC1 family
PLM2.Bin.20	12		NODE_4586_length_15289_cov_7.46127_cds_5	89	3.46	0.854	Bin.19	Acetyl-CoA hydrolase/transferase N-terminal domain,Acetyl-CoA hydrolase/transferase C-terminal domain
PLM2.Bin.22	4		NODE_2476_length_24166_cov_12.5845_cds_1	98	2.511	0.908	DLM2.Bin.66	Acetyl-CoA hydrolase/transferase N-terminal domain,Acetyl-CoA hydrolase/transferase C-terminal domain
PLM2.Bin.24	0		NODE_6139_length_14177_cov_15.5397_cds_2	84	2.158	0.964	DLM2.Bin.78	Acetyl-coenzyme A synthetase N-terminus,AMP-binding enzyme,AMP-binding enzyme C-terminal domain
PLM2.Bin.25	41		NODE_24329_length_5444_cov_43.784_cds_3	54	2.275	0.87	GEM2.Bin.31	Acetyltransferase (GNAT) domain
PLM2.Bin.26	38		NODE_11610_length_9042_cov_112.759_cds_6	57	2.027	0.877	GEM2.Bin.31	Aconitase family (aconitate hydratase)
PLM2.Bin.36	1		NODE_41432_length_3556_cov_8.01971_cds_1	53	1.132	0.868	Bin.19	AcrB/AcrD/AcrF family
PLM2.Bin.37	8		NODE_17333_length_6901_cov_33.4163_cds_1	90	3.849	0.944	GEM2.Bin.30	AcrB/AcrD/AcrF family
PLM2.Bin.40	0		NODE_5621_length_13710_cov_27.1438_cds_8	70	1.123	0.871	PLM2.Bin.17	AcrB/AcrD/AcrF family
PLM2.Bin.49	1		NODE_9813_length_10494_cov_18.1595_cds_2	85	3.467	0.847	DLM2.Bin.78	ACT domain,haloacid dehalogenase-like hydrolase
PLM2.Bin.57	37		NODE_2505_length_22957_cov_95.5679_cds_10	55	1.758	0.909	GEM2.Bin.37	Actin
PLM2.Bin.7	5		NODE_1822_length_27297_cov_18.4667_cds_30	60	1.349	0.883	PLM2.Bin.25	Activator of Hsp90 ATPase homolog 1-like protein
PLM2.Bin.80	49		NODE_1078_length_35718_cov_15.2118_cds_3	62	1.887	0.887	GEM2.Bin.56	Acyl-CoA dehydrogenase-C C-terminal domain,Acyl-CoA dehydrogenase-C middle domain,Acyl-CoA dehydrogenase-C N-terminal domain
total	775		NODE_64277_length_2805_cov_16.3869_cds_1	118	1.656	0.831	DLM2.Bin.58	Acyl-CoA dehydrogenase-C C-terminal domain,Acyl-CoA dehydrogenase-C middle domain,Acyl-CoA dehydrogenase-C N-terminal domain
			NODE_9501_length_10319_cov_12.4184_cds_4	78	1.041	0.885	GEM2.Bin.42	Acyl-CoA dehydrogenase-C C-terminal domain,Acyl-CoA dehydrogenase-C middle domain,Acyl-CoA dehydrogenase-C N-terminal domain,Domain of unknown function (DUF1974)
			NODE_1960_length_26377_cov_10.621_cds_26	59	2.636	0.847	GEM2.Bin.42	Acyltransferase
			NODE_271_length_69460_cov_15.5654_cds_22	69	1.004	0.826	DLM2.Bin.58	Acyltransferase
			NODE_1651_length_28742_cov_7.17461_cds_5	53	1.216	0.887	PLM2.Bin.2	Aerotolerance regulator N-terminal,von Willebrand factor type A domain
			NODE_14444_length_7182_cov_12.3182_cds_4	70	2.572	0.886	PLM2.Bin.36	AhpC/TSA family
			NODE_4588_length_16392_cov_97.2756_cds_13	105	4.538	0.838	GEM2.Bin.31	AI-2E family transporter
			NODE_196_length_73965_cov_59.2815_cds_25	54	1.17	0.981	PLM2.Bin.80	AI-2E family transporter
			NODE_7761_length_12226_cov_13.6983_cds_4	66	3.201	0.848	DLM2.Bin.78	AI-2E family transporter
			NODE_1678_length_29687_cov_15.3496_cds_11	69	1.612	0.855	DLM2.Bin.58	AI-2E family transporter
			NODE_9339_length_10446_cov_12.0301_cds_7	52	1.101	0.846	GEM2.Bin.42	AICARFT/IMPCHase bienzyme,MGS-like domain
			NODE_6851_length_12055_cov_17.942_cds_4	79	1.905	0.848	PLM2.Bin.25	Alanine dehydrogenase/PNT-C C-terminal domain,Alanine dehydrogenase/PNT-C N-terminal domain
			NODE_660_length_45897_cov_9.94259_cds_20	59	1.669	0.915	PLM2.Bin.26	Alanine dehydrogenase/PNT-C C-terminal domain,Alanine dehydrogenase/PNT-C N-terminal domain
			NODE_11833_length_8938_cov_95.1245_cds_8	51	1.26	0.843	GEM2.Bin.37	Alanine racemase-C C-terminal domain,Alanine racemase-C N-terminal domain
			NODE_16701_length_6441_cov_7.2958_cds_4	56	1.928	0.857	PLM2.Bin.57	Alcohol dehydrogenase GroES-like domain
			NODE_526_length_50348_cov_7.39797_cds_4	90	3.015	0.856	PLM2.Bin.7	Alcohol dehydrogenase GroES-like domain,Zinc-binding dehydrogenase
			NODE_1327_length_28888_cov_41.6977_cds_1	88	4.435	0.864	Bin.42	Alcohol dehydrogenase GroES-like domain,Zinc-binding dehydrogenase
			NODE_24302_length_5447_cov_13.8032_cds_3	65	1.425	0.846	GEM2.Bin.42	Aldehyde dehydrogenase family
			NODE_56213_length_2963_cov_9.48006_cds_1	68	2.773	0.868	GEM2.Bin.58	Aldehyde dehydrogenase family
			NODE_2217_length_24651_cov_21.0665_cds_13	53	1.826	0.887	GEM2.Bin.46	Aldehyde dehydrogenase family
			NODE_4837_length_15083_cov_36.0263_cds_1	53	1.842	0.868	PLM2.Bin.17	Aldehyde dehydrogenase family
			NODE_2138_length_25074_cov_9.84104_cds_12	55	1.248	0.891	PLM2.Bin.26	Aldehyde dehydrogenase family
			NODE_1094_length_35538_cov_31.3572_cds_32	54	1.253	0.833	GEM2.Bin.45	Aldehyde dehydrogenase family
			NODE_127_length_95421_cov_15.2779_cds_44	138	1.682	0.848	DLM2.Bin.58	Aldehyde dehydrogenase family,MaoC like domain
			NODE_33312_length_4575_cov_17.0305_cds_2	74	1.186	0.838	DLM2.Bin.78	Aldehyde dehydrogenase family,Proline dehydrogenase,DNA-binding domain of Proline dehydrogenase
			NODE_259_length_70418_cov_18.6155_cds_16	73	2.088	0.918	DLM2.Bin.24	Alpha amylase-C catalytic domain
			NODE_6891_length_13191_cov_10.5934_cds_10	80	1.235	0.85	DLM2.Bin.42	Alpha amylase-C catalytic domain,Carbohydrate-binding module 48 (Isoamylase N-terminal domain)
			NODE_1964_length_27303_cov_12.4702_cds_18	68	1.19	0.868	DLM2.Bin.66	Alpha amylase-C catalytic domain,Cyclo-malto-dextrinase C-terminal domain,Cyclomaltodextrinase-C N-terminal
			NODE_10700_length_9952_cov_14.5373_cds_7	55	1.81	0.855	DLM2.Bin.32	alpha/beta hydrolase fold
			NODE_12959_length_8784_cov_11.0668_cds_5	93	1.534	0.86	DLM2.Bin.66	alpha/beta hydrolase fold,X-Pro dipeptidyl-peptidase C-terminal non-catalytic domain
			NODE_516_length_50951_cov_12.4704_cds_18	51	1.519	0.863	GEM2.Bin.56	Alpha/beta-hydrolase family,Alpha/beta-hydrolase family N-terminus
			NODE_1001_length_38636_cov_16.9852_cds_14	63	1.249	0.857	DLM2.Bin.32	Alpha/beta-hydrolase family,Alpha/beta-hydrolase family N-terminus
			NODE_5691_length_13456_cov_57.2942_cds_3	63	1.54	0.857	Bin.35	Amidase
			NODE_7855_length_11025_cov_18.6857_cds_13	58	1.186	0.828	PLM2.Bin.25	Amidase
			NODE_32888_length_4385_cov_11.7919_cds_1	67	1.337	0.866	GEM2.Bin.42	Amidohydrolase family
			NODE_22600_length_6027_cov_9.70362_cds_3	149	2.861	0.832	DLM2.Bin.66	Amidohydrolase family
			NODE_43850_length_3123_cov_20.2236_cds_2	81	1.498	0.852	PLM2.Bin.25	Amidohydrolase family
			NODE_7216_length_11670_cov_13.5084_cds_5	52	1.043	0.827	PLM2.Bin.25	Amidohydrolase family
			NODE_13100_length_7700_cov_10.4064_cds_2	59	1.608	0.898	PLM2.Bin.26	Amidohydrolase family
			NODE_2587_length_23630_cov_9.5678_cds_6	63	1.968	0.873	DLM2.Bin.42	Amino-transferase class IV
			NODE_67440_length_2596_cov_9.32586_cds_2	79	1.97	0.861	GEM2.Bin.42	Aminopeptidase P-C N-terminal domain,Metallopeptidase family M24
			NODE_12622_length_8551_cov_84.7981_cds_3	82	3.897	0.854	GEM2.Bin.31	Aminotransferase class I and II
			NODE_5010_length_15512_cov_94.2518_cds_11	64	2.465	0.906	GEM2.Bin.31	Aminotransferase class I and II
			NODE_2811_length_20025_cov_8.86294_cds_7	64	2.676	0.844	Bin.19	Aminotransferase class I and II
			NODE_575_length_48804_cov_64.4902_cds_37	56	1.054	0.911	PLM2.Bin.80	Aminotransferase class I and II
			NODE_829_length_41040_cov_46.3457_cds_16	53	1.057	0.887	PLM2.Bin.80	Aminotransferase class I and II
			NODE_1933_length_27560_cov_17.6765_cds_21	100	2.111	0.85	DLM2.Bin.58	Aminotransferase class I and II
			NODE_14096_length_8297_cov_11.2178_cds_1	57	2.202	0.86	DLM2.Bin.66	Aminotransferase class-III
			NODE_1393_length_32557_cov_39.8955_cds_32	69	1.836	0.87	DLM2.Bin.61	Ammonium Transporter Family
			NODE_6558_length_13140_cov_94.917_cds_13	145	3.444	0.862	GEM2.Bin.31	Ammonium Transporter Family,PAS fold,Stage II sporulation protein E (SpoIIE)
			NODE_5146_length_14564_cov_7.20959_cds_6	64	1.809	0.828	PLM2.Bin.2	AMP-binding enzyme
			NODE_6140_length_12811_cov_61.2677_cds_4	70	1.517	0.871	Bin.35	AMP-binding enzyme,AMP-binding enzyme C-terminal domain
			NODE_1027_length_38168_cov_13.3239_cds_6	115	3.406	0.896	DLM2.Bin.78	AMP-binding enzyme,AMP-binding enzyme C-terminal domain
			NODE_30_length_141567_cov_56.3795_cds_44	76	1.418	0.829	PLM2.Bin.80	Anthranilate synthase component I-C N terminal region,chorismate binding enzyme
			NODE_14308_length_8213_cov_16.0336_cds_4	85	1.102	0.871	DLM2.Bin.58	Anticodon binding domain,TGS domain,tRNA synthetase class II core domain (G-C H-C P-C S and T),Threonyl and Alanyl tRNA synthetase second additional domain
			NODE_7970_length_10920_cov_7.71468_cds_5	62	1.814	0.839	PLM2.Bin.37	Anticodon binding domain,tRNA synthetase class II core domain (G-C H-C P-C S and T)
			NODE_320_length_62290_cov_9.72846_cds_8	75	1.397	0.947	PLM2.Bin.26	Anticodon binding domain,tRNA synthetase class II core domain (G-C H-C P-C S and T),Threonyl and Alanyl tRNA synthetase second additional domain
			NODE_2330_length_23857_cov_7.42249_cds_16	150	1.582	0.88	PLM2.Bin.57	Anticodon-binding domain of tRNA,tRNA synthetases class I (I-C L-C M and V)
			NODE_231_length_69933_cov_11.6595_cds_2	137	1.765	0.898	GEM2.Bin.42	Anticodon-binding domain of tRNA,tRNA synthetases class I (I-C L-C M and V)
			NODE_6406_length_13345_cov_12.7856_cds_6	97	1.674	0.856	GEM2.Bin.10	Anticodon-binding domain of tRNA,tRNA synthetases class I (I-C L-C M and V)
			NODE_9786_length_10103_cov_11.0964_cds_2	112	1.388	0.866	GEM2.Bin.42	Anticodon-binding domain of tRNA,tRNA synthetases class I (I-C L-C M and V),Valyl tRNA synthetase tRNA binding arm
			NODE_2610_length_20775_cov_45.125_cds_13	66	1.163	0.848	Bin.42	Anticodon-binding domain of tRNA,tRNA synthetases class I (I-C L-C M and V),Zinc finger found in FPG and IleRS
			NODE_3741_length_17708_cov_6.77279_cds_4	107	2.938	0.832	PLM2.Bin.57	Arginine N-succinyltransferase beta subunit
			NODE_15495_length_7441_cov_11.8021_cds_5	109	2.839	0.927	GEM2.Bin.42	Arginosuccinate synthase
			NODE_52914_length_3096_cov_12.8201_cds_1	56	1.2	0.839	GEM2.Bin.42	Arginyl tRNA synthetase N terminal domain,DALR anticodon binding domain,tRNA synthetases class I (R)
			NODE_6650_length_12293_cov_45.7121_cds_11	73	1.037	0.89	PLM2.Bin.80	Arginyl tRNA synthetase N terminal domain,DALR anticodon binding domain,tRNA synthetases class I (R)
			NODE_1998_length_27104_cov_17.3776_cds_18	172	4.895	0.878	DLM2.Bin.78	Arginyl tRNA synthetase N terminal domain,DALR anticodon binding domain,tRNA synthetases class I (R)
			NODE_16238_length_6571_cov_5.78054_cds_2	59	1.294	0.864	PLM2.Bin.57	Aromatic amino acid lyase
			NODE_5786_length_14186_cov_13.8976_cds_3	128	1.383	0.828	GEM2.Bin.42	AsmA family,AsmA-like C-terminal region
			NODE_139_length_67865_cov_8.62932_cds_12	98	1.644	0.857	Bin.19	AsmA-like C-terminal region
			NODE_10657_length_8928_cov_7.2653_cds_2	78	1.322	0.872	PLM2.Bin.57	Asparagine synthase,Glutamine amidotransferase domain
			NODE_45_length_134464_cov_9.38497_cds_27	69	1.85	0.841	GEM2.Bin.25	Asparagine synthase,Glutamine amidotransferase domain
			NODE_462_length_53292_cov_7.49533_cds_14	100	3.233	0.86	PLM2.Bin.7	Aspartate/ornithine carbamoyltransferase-C Asp/Orn binding domain,Aspartate/ornithine carbamoyltransferase-C carbamoyl-P binding domain
			NODE_45209_length_3660_cov_18.8433_cds_2	53	2.632	0.943	DLM2.Bin.78	Aspartate/ornithine carbamoyltransferase-C Asp/Orn binding domain,Aspartate/ornithine carbamoyltransferase-C carbamoyl-P binding domain
			NODE_493_length_51668_cov_9.25313_cds_29	51	1.659	0.882	PLM2.Bin.26	ATP phosphoribosyltransferase,HisG-C C-terminal domain
			NODE_471_length_55681_cov_15.0682_cds_31	60	1.68	0.883	DLM2.Bin.58	ATP synthase
			NODE_23345_length_5041_cov_70.428_cds_5	110	1.977	0.927	PLM2.Bin.80	ATP synthase alpha/beta family-C nucleotide-binding domain,ATP synthase alpha/beta family-C beta-barrel domain
			NODE_9126_length_9938_cov_13.4793_cds_3	83	1.599	0.831	PLM2.Bin.25	ATP synthase alpha/beta family-C nucleotide-binding domain,ATP synthase alpha/beta family-C beta-barrel domain
			NODE_3350_length_19093_cov_63.9775_cds_3	68	1.255	0.853	PLM2.Bin.80	ATP-grasp domain,Biotin carboxylase C-terminal domain,Biotin carboxylase-C N-terminal domain
			NODE_10049_length_10358_cov_10.2726_cds_9	115	2.835	0.913	DLM2.Bin.66	ATP-grasp domain,Biotin carboxylase C-terminal domain,Biotin carboxylase-C N-terminal domain
			NODE_4141_length_16192_cov_53.6947_cds_2	87	1.457	0.862	Bin.35	ATP-grasp domain,Biotin carboxylase C-terminal domain,Biotin carboxylase-C N-terminal domain,Biotin-requiring enzyme
			NODE_14198_length_7273_cov_63.1735_cds_5	100	1.006	0.84	PLM2.Bin.80	ATP-grasp domain,Carbamoyl-phosphate synthase L chain-C ATP binding domain,Carbamoyl-phosphate synthetase large chain-C oligomerisation domain,MGS-like domain
			NODE_30882_length_4831_cov_11.8794_cds_2	98	1.532	0.929	DLM2.Bin.66	ATP-grasp domain,CoA binding domain,Succinyl-CoA ligase like flavodoxin domain
			NODE_12789_length_7842_cov_56.2932_cds_2	63	1.354	0.921	PLM2.Bin.80	ATP-grasp domain,CoA-ligase
			NODE_1608_length_29407_cov_11.6036_cds_6	78	1.774	0.897	GEM2.Bin.42	ATP-grasp domain,RimK-like ATPgrasp N-terminal domain
			NODE_238_length_57100_cov_7.81823_cds_5	52	2.621	0.865	Bin.19	ATPase family associated with various cellular activities (AAA)
			NODE_3036_length_19265_cov_8.82837_cds_11	69	2.734	0.884	Bin.19	ATPase family associated with various cellular activities (AAA),AAA C-terminal domain,MgsA AAA+ ATPase C terminal
			NODE_2020_length_23552_cov_54.9018_cds_7	69	1.37	0.826	Bin.35	ATPase family associated with various cellular activities (AAA),Bacterial dnaA protein helix-turn-helix,DnaA N-terminal domain
			NODE_823_length_40711_cov_93.1233_cds_13	69	1.37	0.826	GEM2.Bin.37	ATPase family associated with various cellular activities (AAA),Bacterial dnaA protein helix-turn-helix,DnaA N-terminal domain
			NODE_2905_length_22050_cov_15.1064_cds_2	52	1.881	0.904	DLM2.Bin.78	ATPase family associated with various cellular activities (AAA),Bacterial regulatory protein-C Fis family,Response regulator receiver domain
			NODE_4579_length_16403_cov_10.8671_cds_9	96	1.214	0.854	GEM2.Bin.42	ATPase family associated with various cellular activities (AAA),C-terminal-C D2-small domain-C of ClpB protein ,Clp amino terminal domain-C pathogenicity island component
			NODE_53532_length_2937_cov_64.8397_cds_1	89	1.141	0.876	Bin.35	ATPase family associated with various cellular activities (AAA),C-terminal-C D2-small domain-C of ClpB protein ,Clp amino terminal domain-C pathogenicity island component
			NODE_1188_length_30529_cov_9.36119_cds_22	61	1.168	0.934	Bin.19	ATPase family associated with various cellular activities (AAA),C-terminal-C D2-small domain-C of ClpB protein ,Clp amino terminal domain-C pathogenicity island component
			NODE_560_length_41901_cov_8.36125_cds_21	51	1.008	0.922	Bin.19	ATPase family associated with various cellular activities (AAA),C-terminal-C D2-small domain-C of ClpB protein ,Clp amino terminal domain-C pathogenicity island component
			NODE_17782_length_6155_cov_7.77361_cds_3	59	1.163	0.847	PLM2.Bin.2	ATPase family associated with various cellular activities (AAA),C-terminal-C D2-small domain-C of ClpB protein ,Clp amino terminal domain-C pathogenicity island component,UvrB/uvrC motif
			NODE_784_length_41601_cov_14.0693_cds_24	51	1.357	0.902	GEM2.Bin.42	ATPase family associated with various cellular activities (AAA),C-terminal-C D2-small domain-C of ClpB protein ,ClpX C4-type zinc finger
			NODE_1206_length_34371_cov_17.168_cds_14	50	1.048	0.9	PLM2.Bin.25	ATPase family associated with various cellular activities (AAA),C-terminal-C D2-small domain-C of ClpB protein ,ClpX C4-type zinc finger
			NODE_4049_length_18206_cov_16.0848_cds_2	113	2.316	0.92	DLM2.Bin.58	ATPase family associated with various cellular activities (AAA),C-terminal-C D2-small domain-C of ClpB protein ,ClpX C4-type zinc finger
			NODE_3082_length_19099_cov_98.1943_cds_1	72	1.705	0.847	Bin.54	ATPase family associated with various cellular activities (AAA),Clp amino terminal domain-C pathogenicity island component
			NODE_2157_length_26006_cov_16.9769_cds_5	81	1.589	0.864	DLM2.Bin.58	ATPase family associated with various cellular activities (AAA),Flagellar regulatory protein FleQ
			NODE_1181_length_34810_cov_57.9042_cds_9	168	2.189	0.887	PLM2.Bin.80	ATPase family associated with various cellular activities (AAA),FtsH Extracellular,Peptidase family M41
			NODE_780_length_36223_cov_38.6224_cds_19	63	3.003	0.841	Bin.42	ATPase family associated with various cellular activities (AAA),Holliday junction DNA helicase ruvB C-terminus
			NODE_2838_length_19941_cov_13.9788_cds_4	104	1.371	0.827	Bin.52	B12 binding domain,B12 binding domain,Vitamin B12 dependent methionine synthase-C activation domain,Pterin binding enzyme,Homocysteine S-methyltransferase
			NODE_14954_length_7012_cov_6.67385_cds_4	144	1.942	0.896	PLM2.Bin.2	B12 binding domain,B12 binding domain,Vitamin B12 dependent methionine synthase-C activation domain,Pterin binding enzyme,Homocysteine S-methyltransferase
			NODE_1095_length_36642_cov_15.3042_cds_10	88	1.235	0.943	DLM2.Bin.32	B3/4 domain,tRNA synthetase B5 domain,Ferredoxin-fold anticodon binding domain,Putative tRNA binding domain
			NODE_1651_length_26058_cov_58.781_cds_17	58	1.689	0.828	Bin.35	Bacterial capsule synthesis protein PGA_cap
			NODE_2325_length_23909_cov_92.1005_cds_14	52	1.559	0.827	GEM2.Bin.37	Bacterial capsule synthesis protein PGA_cap
			NODE_2757_length_21640_cov_9.1489_cds_21	148	1.398	0.939	PLM2.Bin.26	Bacterial DNA polymerase III alpha subunit,Helix-hairpin-helix motif,PHP domain
			NODE_8692_length_10348_cov_60.7526_cds_2	111	1.032	0.838	Bin.35	Bacterial DNA polymerase III alpha subunit,Helix-hairpin-helix motif,PHP domain,OB-fold nucleic acid binding domain
			NODE_8214_length_11339_cov_100.733_cds_4	110	1.031	0.845	GEM2.Bin.37	Bacterial DNA polymerase III alpha subunit,Helix-hairpin-helix motif,PHP domain,OB-fold nucleic acid binding domain
			NODE_7145_length_11726_cov_7.00643_cds_2	56	1.701	0.893	PLM2.Bin.13	Bacterial extracellular solute-binding protein
			NODE_10677_length_8918_cov_6.43778_cds_5	79	1.405	0.899	PLM2.Bin.57	Bacterial extracellular solute-binding protein
			NODE_13211_length_8673_cov_16.6939_cds_6	76	3.622	0.908	DLM2.Bin.78	Bacterial extracellular solute-binding protein
			NODE_32884_length_4385_cov_39.9762_cds_3	68	2.181	0.941	GEM2.Bin.30	Bacterial extracellular solute-binding protein
			NODE_1139_length_35921_cov_11.8827_cds_13	69	1.206	0.841	DLM2.Bin.42	Bacterial extracellular solute-binding proteins-C family 5 Middle
			NODE_2471_length_23061_cov_10.6387_cds_12	85	1.602	0.906	PLM2.Bin.26	Bacterial extracellular solute-binding proteins-C family 5 Middle
			NODE_31587_length_4007_cov_60.1885_cds_3	112	1.853	0.839	PLM2.Bin.80	Bacterial PH domain
			NODE_38074_length_3785_cov_55.6708_cds_2	62	1.184	0.871	Bin.35	Bacterial protein of unknown function (DUF885)
			NODE_11177_length_9279_cov_94.7432_cds_6	62	1.184	0.871	GEM2.Bin.37	Bacterial protein of unknown function (DUF885)
			NODE_339_length_63577_cov_30.4393_cds_34	55	2.019	0.909	DLM2.Bin.61	Bacterial regulatory helix-turn-helix protein-C lysR family,LysR substrate binding domain
			NODE_1139_length_35921_cov_11.8827_cds_18	52	1.676	0.846	DLM2.Bin.42	Bacterial regulatory proteins-C lacI family,Periplasmic binding proteins and sugar binding domain of LacI family
			NODE_15848_length_6693_cov_16.5173_cds_5	56	1.399	0.839	PLM2.Bin.25	Bacterial regulatory proteins-C lacI family,Periplasmic binding proteins and sugar binding domain of LacI family
			NODE_1976_length_27218_cov_16.92_cds_2	118	2.094	0.839	DLM2.Bin.58	Bacterial sugar transferase,CoA-binding domain
			NODE_3375_length_18180_cov_51.417_cds_15	76	2.408	0.842	Bin.35	Bacterial transferase hexapeptide (six repeats),Tetrahydrodipicolinate N-succinyltransferase middle
			NODE_2078_length_26596_cov_19.4304_cds_14	58	1.394	0.862	DLM2.Bin.58	Bacterial transferase hexapeptide (six repeats),UDP-3-O-[3-hydroxymyristoyl] glucosamine N-acyltransferase-C LpxD
			NODE_1206_length_34371_cov_17.168_cds_16	65	1.127	0.831	PLM2.Bin.25	Bacterial trigger factor protein (TF) C-terminus,Bacterial trigger factor protein (TF)
			NODE_21756_length_5889_cov_11.7307_cds_2	73	1.503	0.918	GEM2.Bin.42	BCCT-C betaine/carnitine/choline family transporter
			NODE_2491_length_22921_cov_19.1905_cds_20	61	1.082	0.852	PLM2.Bin.25	Berberine and berberine like ,FAD binding domain
			NODE_112_length_99467_cov_17.9105_cds_21	107	1.936	0.832	DLM2.Bin.58	Beta-Casp domain,Metallo-beta-lactamase superfamily,Zn-dependent metallo-hydrolase RNA specificity domain
			NODE_9745_length_9481_cov_5.91704_cds_2	59	1.37	0.881	PLM2.Bin.13	Beta-galactosidase trimerisation domain
			NODE_7457_length_11423_cov_10.9336_cds_9	52	1.242	0.904	PLM2.Bin.13	Beta-galactosidase,Beta-galactosidase trimerisation domain
			NODE_1079_length_36338_cov_8.53959_cds_3	111	4.461	0.847	PLM2.Bin.13	Beta-ketoacyl synthase-C N-terminal domain,Beta-ketoacyl synthase-C C-terminal domain
			NODE_30_length_141567_cov_56.3795_cds_45	102	2.03	0.873	PLM2.Bin.80	Beta-ketoacyl synthase-C N-terminal domain,Beta-ketoacyl synthase-C C-terminal domain
			NODE_19416_length_6711_cov_18.7252_cds_5	52	2.136	0.865	DLM2.Bin.78	Beta-ketoacyl synthase-C N-terminal domain,Beta-ketoacyl synthase-C C-terminal domain
			NODE_4510_length_15782_cov_9.78095_cds_1	62	1.442	0.839	PLM2.Bin.26	Beta-lactamase
			NODE_57594_length_2911_cov_12.9181_cds_3	53	1.992	0.906	GEM2.Bin.42	Beta-lactamase enzyme family
			NODE_4801_length_15907_cov_109.069_cds_8	87	4.904	0.851	GEM2.Bin.31	Beta-lactamase superfamily domain
			NODE_39160_length_3405_cov_4.65493_cds_3	87	4.608	0.897	PLM2.Bin.37	Binding-protein-dependent transport system inner membrane component
			NODE_37507_length_4199_cov_11.8243_cds_2	51	2.502	0.922	DLM2.Bin.78	Binding-protein-dependent transport system inner membrane component
			NODE_5203_length_15665_cov_12.5809_cds_2	50	1.051	1	DLM2.Bin.66	Binding-protein-dependent transport system inner membrane component
			NODE_5064_length_14689_cov_16.4221_cds_12	96	2.609	0.844	PLM2.Bin.25	Binding-protein-dependent transport system inner membrane component
			NODE_39160_length_3405_cov_4.65493_cds_2	78	4.253	0.885	PLM2.Bin.37	Binding-protein-dependent transport system inner membrane component,N-terminal TM domain of oligopeptide transport permease C
			NODE_3036_length_19265_cov_8.82837_cds_8	88	4.101	0.92	Bin.19	Biotin-lipoyl like
			NODE_4433_length_16726_cov_12.6097_cds_3	53	1.205	0.83	GEM2.Bin.42	Biotin-lipoyl like,HlyD family secretion protein
			NODE_4519_length_16519_cov_106.39_cds_2	56	1.769	0.875	GEM2.Bin.31	Biotin-lipoyl like,HlyD family secretion protein
			NODE_3440_length_18755_cov_6.92909_cds_9	54	1.365	0.889	PLM2.Bin.57	Branched-chain amino acid transport system / permease component
			NODE_369_length_58837_cov_19.0262_cds_23	135	1.493	0.83	PLM2.Bin.25	Branched-chain amino acid transport system / permease component
			NODE_7361_length_12184_cov_110.763_cds_9	71	1.723	0.831	GEM2.Bin.31	BRCA1 C Terminus (BRCT) domain,NAD-dependent DNA ligase adenylation domain,NAD-dependent DNA ligase OB-fold domain,NAD-dependent DNA ligase C4 zinc finger domain,Helix-hairpin-helix motif,Helix-hairpin-helix domain
			NODE_19_length_181142_cov_17.8696_cds_42	95	1.545	0.842	GEM2.Bin.46	C-terminal domain of CHU protein family
			NODE_127_length_95421_cov_15.2779_cds_31	158	1.868	0.854	DLM2.Bin.58	C-terminal domain of CHU protein family
			NODE_2699_length_23093_cov_14.8779_cds_2	115	1.358	0.835	DLM2.Bin.58	C-terminal domain of tail specific protease (DUF3340),PDZ domain (Also known as DHR or GLGF),Peptidase family S41
			NODE_15135_length_7928_cov_10.5349_cds_3	55	1.245	0.909	DLM2.Bin.42	C4-dicarboxylate anaerobic carrier
			NODE_47687_length_2930_cov_6.48939_cds_2	55	1.218	0.836	PLM2.Bin.57	CAAX protease self-immunity
			NODE_1493_length_31480_cov_10.8403_cds_17	110	2.001	0.855	DLM2.Bin.42	Cache domain,HAMP domain,Histidine kinase--C DNA gyrase B--C and HSP90-like ATPase,Histidine kinase
			NODE_3239_length_20789_cov_18.0747_cds_11	66	1.452	0.909	DLM2.Bin.78	Cache domain,Histidine kinase--C DNA gyrase B--C and HSP90-like ATPase,His Kinase A (phospho-acceptor) domain,PAS fold
			NODE_903_length_40393_cov_15.7993_cds_12	105	2.361	0.829	DLM2.Bin.58	Carbamoyl-phosphate synthase small chain-C CPSase domain,Glutamine amidotransferase class-I
			NODE_11833_length_8938_cov_95.1245_cds_9	72	1.399	0.875	GEM2.Bin.37	Carbohydrate kinase,YjeF-related protein N-terminus
			NODE_1465_length_31807_cov_10.5674_cds_9	64	1.019	0.906	DLM2.Bin.42	Carbon-nitrogen hydrolase,NAD synthase
			NODE_58_length_121741_cov_17.0149_cds_59	90	1.924	0.922	GEM2.Bin.22	Carboxyl transferase domain
			NODE_2797_length_21594_cov_12.048_cds_11	99	1.008	0.848	GEM2.Bin.42	CarboxypepD_reg-like domain
			NODE_37831_length_3803_cov_6.3175_cds_1	88	4.318	0.852	Bin.19	CarboxypepD_reg-like domain
			NODE_43925_length_3119_cov_85.9661_cds_1	79	1.815	0.886	PLM2.Bin.20	CarboxypepD_reg-like domain,TonB-dependent Receptor Plug Domain
			NODE_3304_length_19734_cov_19.2364_cds_12	89	1.421	0.888	GEM2.Bin.46	CarboxypepD_reg-like domain,TonB-dependent Receptor Plug Domain,TonB dependent receptor
			NODE_9280_length_9944_cov_7.58408_cds_3	159	2.581	0.843	Bin.19	CarboxypepD_reg-like domain,TonB-dependent Receptor Plug Domain,TonB dependent receptor
			NODE_25925_length_4977_cov_9.88013_cds_2	88	1.807	0.898	Bin.19	CarboxypepD_reg-like domain,TonB-dependent Receptor Plug Domain,TonB dependent receptor
			NODE_139_length_67865_cov_8.62932_cds_52	77	1.636	0.935	Bin.19	CarboxypepD_reg-like domain,TonB-dependent Receptor Plug Domain,TonB dependent receptor
			NODE_5916_length_14509_cov_20.2208_cds_8	289	4.412	0.844	DLM2.Bin.24	CarboxypepD_reg-like domain,TonB-dependent Receptor Plug Domain,TonB dependent receptor
			NODE_1514_length_30268_cov_85.2003_cds_22	149	1.654	0.839	PLM2.Bin.20	CarboxypepD_reg-like domain,TonB-dependent Receptor Plug Domain,TonB dependent receptor
			NODE_22495_length_5754_cov_14.0072_cds_3	211	3.37	0.882	GEM2.Bin.41	CarboxypepD_reg-like domain,TonB-dependent Receptor Plug Domain,TonB dependent receptor
			NODE_61480_length_2776_cov_12.1158_cds_1	58	1.495	0.914	GEM2.Bin.41	CarboxypepD_reg-like domain,TonB-dependent Receptor Plug Domain,TonB dependent receptor
			NODE_2732_length_22915_cov_14.2036_cds_8	77	1.061	0.87	DLM2.Bin.66	CarboxypepD_reg-like domain,TonB-dependent Receptor Plug Domain,TonB dependent receptor
			NODE_315_length_65846_cov_18.1861_cds_12	110	1.155	0.836	DLM2.Bin.58	CarboxypepD_reg-like domain,TonB-dependent Receptor Plug Domain,TonB dependent receptor
			NODE_25572_length_4697_cov_96.7559_cds_2	96	1.07	0.854	PLM2.Bin.20	Carboxypeptidase regulatory-like domain,TonB dependent receptor
			NODE_2324_length_24985_cov_14.6993_cds_17	70	3.262	0.886	DLM2.Bin.78	Carboxysome Shell Carbonic Anhydrase
			NODE_11945_length_9275_cov_9.93134_cds_2	245	2.351	0.857	DLM2.Bin.66	CarD-like/TRCF domain,DEAD/DEAH box helicase,Helicase conserved C-terminal domain,TRCF domain
			NODE_8652_length_10974_cov_17.4644_cds_4	73	1.497	0.89	GEM2.Bin.46	Caspase domain,Tetratricopeptide repeat,Tetratricopeptide repeat
			NODE_15505_length_6815_cov_8.27811_cds_1	143	1.786	0.832	PLM2.Bin.26	Cation transport ATPase (P-type),Cation transporting ATPase-C C-terminus,Cation transporter/ATPase-C N-terminus,E1-E2 ATPase
			NODE_4586_length_15289_cov_7.46127_cds_6	98	1.807	0.857	Bin.19	Cation transport ATPase (P-type),Cation transporting ATPase-C C-terminus,Cation transporter/ATPase-C N-terminus,E1-E2 ATPase,haloacid dehalogenase-like hydrolase
			NODE_1293_length_33261_cov_10.2478_cds_22	171	2.29	0.883	PLM2.Bin.26	Cation transporter/ATPase-C N-terminus,E1-E2 ATPase,haloacid dehalogenase-like hydrolase
			NODE_1846_length_28344_cov_16.5333_cds_9	109	1.418	0.844	DLM2.Bin.58	CBS domain
			NODE_6140_length_12811_cov_61.2677_cds_6	75	1.34	0.853	Bin.35	CBS domain,Cyclic nucleotide-binding domain,Putative nucleotidyltransferase DUF294,Putative nucleotidyltransferase substrate binding domain
			NODE_12927_length_8800_cov_18.6241_cds_10	50	1.939	0.92	DLM2.Bin.24	CBS domain,Divalent cation transporter,MgtE intracellular N domain
			NODE_20059_length_6548_cov_12.2738_cds_4	57	1.36	0.965	DLM2.Bin.66	CBS domain,Pyridoxal-phosphate dependent enzyme
			NODE_1678_length_29687_cov_15.3496_cds_8	82	1.652	0.841	DLM2.Bin.58	CBS domain,Transporter associated domain,Domain of unknown function DUF21
			NODE_16701_length_6441_cov_7.2958_cds_3	126	2.293	0.881	PLM2.Bin.57	CBS domain,Voltage gated chloride channel
			NODE_52_length_129659_cov_38.5625_cds_93	73	2.148	0.89	DLM2.Bin.61	Cell cycle protein
			NODE_3107_length_20362_cov_96.1316_cds_2	63	2.563	0.889	GEM2.Bin.31	Cell cycle protein
			NODE_8834_length_10826_cov_10.1264_cds_6	69	1.133	0.899	GEM2.Bin.42	CHASE2 domain,Adenylate and Guanylate cyclase catalytic domain
			NODE_9_length_227453_cov_10.7056_cds_18	89	1.869	0.888	DLM2.Bin.48	CHASE2 domain,Adenylate and Guanylate cyclase catalytic domain
			NODE_2156_length_24988_cov_96.642_cds_20	51	1.306	0.843	GEM2.Bin.31	CHAT domain,Tetratricopeptide repeat
			NODE_31800_length_4298_cov_7.38369_cds_1	78	1.608	0.833	Bin.19	CHAT domain,Tetratricopeptide repeat,Tetratricopeptide repeat
			NODE_1937_length_27537_cov_31.4319_cds_17	74	1.047	0.905	DLM2.Bin.61	Citrate transporter
			NODE_9848_length_9565_cov_6.2429_cds_6	56	1.194	0.964	Bin.49	Citrate transporter
			NODE_6963_length_11937_cov_7.55134_cds_3	66	1.84	0.848	PLM2.Bin.2	Citrate transporter
			NODE_903_length_40393_cov_15.7993_cds_9	60	1.726	0.933	DLM2.Bin.58	CoA binding domain,CoA-ligase
			NODE_292_length_64284_cov_10.5498_cds_56	80	2.133	0.95	PLM2.Bin.26	CoA-transferase family III
			NODE_1175_length_34886_cov_58.9421_cds_7	70	1.275	0.929	PLM2.Bin.80	CobQ/CobB/MinD/ParA nucleotide binding domain,SRP54-type protein-C helical bundle domain,Signal peptide binding domain
			NODE_59675_length_2968_cov_8.91212_cds_3	64	1.07	0.859	DLM2.Bin.66	Cohesin domain
			NODE_17372_length_7219_cov_19.989_cds_5	79	4.484	0.899	DLM2.Bin.24	Concanavalin A-like lectin/glucanases superfamily
			NODE_161_length_87013_cov_38.5617_cds_77	61	1.627	0.852	DLM2.Bin.61	Conserved hypothetical protein 95
			NODE_8873_length_10131_cov_10.1844_cds_8	60	2.244	0.9	PLM2.Bin.13	Copper binding proteins-C plastocyanin/azurin family,Multicopper oxidase
			NODE_5443_length_14764_cov_11.0154_cds_3	75	1.481	0.827	GEM2.Bin.42	Copper binding proteins-C plastocyanin/azurin family,Multicopper oxidase
			NODE_11822_length_9326_cov_12.0128_cds_7	97	1.968	0.835	DLM2.Bin.32	CpeT/CpcT family (DUF1001)
			NODE_196_length_73965_cov_59.2815_cds_16	82	1.449	0.89	PLM2.Bin.80	Cupin domain,Nucleotidyl transferase
			NODE_70357_length_2516_cov_97.8448_cds_1	67	1.333	0.866	GEM2.Bin.31	Cyclic nucleotide-binding domain,HEAT repeats
			NODE_1454_length_31937_cov_9.50903_cds_16	60	1.555	0.9	DLM2.Bin.42	Cyclic nucleotide-binding domain,Histidine kinase-like ATPase domain
			NODE_1078_length_37002_cov_12.1021_cds_15	59	1.547	0.864	DLM2.Bin.42	Cyclic nucleotide-binding domain,Ion transport protein
			NODE_331_length_64242_cov_11.1631_cds_27	74	1.087	0.851	DLM2.Bin.42	Cyclic nucleotide-binding domain,Metallo-beta-lactamase superfamily
			NODE_56971_length_2556_cov_7.71491_cds_2	56	1.229	0.857	PLM2.Bin.37	Cyclic nucleotide-binding domain,Patatin-like phospholipase
			NODE_2841_length_21284_cov_85.7328_cds_14	52	1.464	0.885	PLM2.Bin.20	Cys/Met metabolism PLP-dependent enzyme
			NODE_42075_length_3515_cov_48.874_cds_4	54	1.831	0.889	Bin.35	Cysteine-rich domain
			NODE_11378_length_8546_cov_6.40502_cds_8	82	1.382	0.878	PLM2.Bin.2	Cysteine-rich domain,FAD linked oxidases-C C-terminal domain,FAD binding domain ,4Fe-4S dicluster domain
			NODE_10425_length_10122_cov_13.5167_cds_1	54	3.18	0.87	DLM2.Bin.66	Cytidine and deoxycytidylate deaminase zinc-binding region,RibD C-terminal domain
			NODE_56575_length_2815_cov_59.6333_cds_2	140	2.42	0.836	Bin.35	Cytochrome C and Quinol oxidase polypeptide I
			NODE_3429_length_19393_cov_92.1748_cds_2	136	2.355	0.846	GEM2.Bin.37	Cytochrome C and Quinol oxidase polypeptide I
			NODE_1742_length_25360_cov_56.5617_cds_19	55	1.859	0.891	Bin.35	Cytochrome C oxidase-C cbb3-type-C subunit III
			NODE_380_length_57848_cov_95.0902_cds_46	55	1.859	0.891	GEM2.Bin.37	Cytochrome C oxidase-C cbb3-type-C subunit III
			NODE_1226_length_33554_cov_108.63_cds_13	51	4.923	0.843	GEM2.Bin.31	Cytochrome c-550 domain
			NODE_726_length_42936_cov_20.1181_cds_31	52	1.33	0.885	GEM2.Bin.46	Cytochrome c554 and c-prime
			NODE_2984_length_21685_cov_16.3556_cds_2	59	2.033	0.864	DLM2.Bin.78	D-Ala-D-Ala carboxypeptidase 3 (S13) family
			NODE_230_length_57849_cov_7.63375_cds_4	61	1.898	0.869	Bin.19	D-galactarate dehydratase / Altronate hydrolase-C C terminus,SAF domain
			NODE_283_length_54171_cov_7.76305_cds_18	64	1.303	0.828	Bin.19	DEAD/DEAH box helicase,DEAD/H associated,Helicase conserved C-terminal domain
			NODE_4524_length_15423_cov_55.2335_cds_8	97	1.171	0.918	Bin.35	DEAD/DEAH box helicase,DSHCT (NUC185) domain,Helicase conserved C-terminal domain
			NODE_535_length_49856_cov_96.2482_cds_35	97	1.171	0.918	GEM2.Bin.37	DEAD/DEAH box helicase,DSHCT (NUC185) domain,Helicase conserved C-terminal domain
			NODE_1704_length_28599_cov_12.7027_cds_7	66	1.011	0.909	GEM2.Bin.42	DEAD/DEAH box helicase,Helicase conserved C-terminal domain,HRDC domain,Helix-turn-helix domain,RecQ zinc-binding,RQC domain
			NODE_127_length_95421_cov_15.2779_cds_45	194	2.285	0.856	DLM2.Bin.58	DEAD/DEAH box helicase,Helicase conserved C-terminal domain,RecG wedge domain
			NODE_264_length_66468_cov_95.2774_cds_1	72	1.718	0.972	GEM2.Bin.37	Dehydratase family
			NODE_1534_length_30044_cov_9.40525_cds_24	99	1.945	0.939	PLM2.Bin.26	Dehydratase family
			NODE_127_length_95421_cov_15.2779_cds_42	113	1.356	0.841	DLM2.Bin.58	Dehydrogenase E1 component,Transketolase-C C-terminal domain,Transketolase-C pyrimidine binding domain
			NODE_2106_length_23088_cov_49.4329_cds_8	69	3.022	0.87	Bin.35	DeoR C terminal sensor domain,HTH domain
			NODE_321_length_64880_cov_40.0287_cds_31	55	1.147	0.873	DLM2.Bin.61	Deoxyribodipyrimidine photo-lyase-related protein
			NODE_7061_length_12543_cov_18.0088_cds_7	51	1.608	0.882	GEM2.Bin.46	Deoxyribodipyrimidine photo-lyase-related protein
			NODE_5198_length_15193_cov_88.4721_cds_4	123	4.839	0.829	GEM2.Bin.31	Diacylglycerol kinase catalytic domain,MGS-like domain
			NODE_5420_length_15337_cov_20.0986_cds_16	75	1.54	0.84	DLM2.Bin.24	Dienelactone hydrolase family
			NODE_1390_length_28214_cov_7.01236_cds_9	56	1.128	0.857	Bin.19	Dienelactone hydrolase family,Dipeptidyl peptidase IV (DPP IV) N-terminal region
			NODE_2299_length_24063_cov_16.3368_cds_13	61	1.383	0.836	PLM2.Bin.25	Dihydrouridine synthase (Dus)
			NODE_31324_length_4546_cov_24.7978_cds_1	106	1.775	0.858	GEM2.Bin.22	Disulphide bond corrector protein DsbC,Cytochrome C biogenesis protein transmembrane region,Thioredoxin-like
			NODE_3754_length_19095_cov_9.76738_cds_8	76	2.99	0.855	DLM2.Bin.35	DNA / pantothenate metabolism flavoprotein,Flavoprotein
			NODE_1602_length_30366_cov_17.7351_cds_19	78	1.61	0.962	DLM2.Bin.78	DNA gyrase B,DNA gyrase B subunit-C carboxyl terminus,Histidine kinase--C DNA gyrase B--C and HSP90-like ATPase,Toprim domain
			NODE_1347_length_33121_cov_16.2466_cds_16	53	1.02	0.887	DLM2.Bin.78	DNA gyrase C-terminal domain-C beta-propeller,DNA gyrase/topoisomerase IV-C subunit A
			NODE_6244_length_12815_cov_10.6098_cds_13	68	2.564	0.926	PLM2.Bin.26	DNA methylase
			NODE_17045_length_6977_cov_107.646_cds_5	67	2.918	0.94	GEM2.Bin.31	DNA polymerase III beta subunit-C N-terminal domain,DNA polymerase III beta subunit-C central domain,DNA polymerase III beta subunit-C C-terminal domain
			NODE_1602_length_30366_cov_17.7351_cds_21	65	2.947	0.908	DLM2.Bin.78	DNA polymerase III beta subunit-C N-terminal domain,DNA polymerase III beta subunit-C central domain,DNA polymerase III beta subunit-C C-terminal domain
			NODE_2948_length_20798_cov_62.5582_cds_1	55	1.233	0.945	PLM2.Bin.80	DNA topoisomerase,Toprim domain
			NODE_997_length_38667_cov_15.4179_cds_16	95	1.23	0.863	DLM2.Bin.58	DnaB-helicase binding domain of primase,Toprim-like,DNA primase catalytic core-C N-terminal domain,CHC2 zinc finger
			NODE_2584_length_22487_cov_17.5607_cds_19	79	2.003	0.873	PLM2.Bin.25	DnaJ domain,DnaJ C terminal domain
			NODE_44570_length_3699_cov_20.8178_cds_4	56	2.498	0.839	DLM2.Bin.24	Domain of unknown function
			NODE_3164_length_20152_cov_10.6332_cds_10	185	2.88	0.832	GEM2.Bin.25	Domain of unknown function (DUF3387),Type I restriction enzyme R protein N terminus (HSDR_N),Type III restriction enzyme-C res subunit
			NODE_15210_length_7905_cov_10.4829_cds_4	51	2.04	0.863	DLM2.Bin.35	Domain of unknown function (DUF362)
			NODE_3085_length_20436_cov_12.4213_cds_9	51	1.432	0.843	GEM2.Bin.42	Domain of unknown function (DUF368)
			NODE_33282_length_4161_cov_55.5234_cds_3	61	1.452	0.836	Bin.35	Domain of unknown function (DUF4032),Lipopolysaccharide kinase (Kdo/WaaP) family
			NODE_2782_length_21665_cov_94.3161_cds_17	61	1.452	0.836	GEM2.Bin.37	Domain of unknown function (DUF4032),Lipopolysaccharide kinase (Kdo/WaaP) family
			NODE_1094_length_35538_cov_31.3572_cds_4	69	1.788	0.826	GEM2.Bin.45	Domain of unknown function (DUF4032),Lipopolysaccharide kinase (Kdo/WaaP) family
			NODE_1390_length_28214_cov_7.01236_cds_3	72	1.563	0.847	Bin.19	Domain of unknown function (DUF4040),Proton-conducting membrane transporter,NADH-Ubiquinone oxidoreductase (complex I)-C chain 5 N-terminus
			NODE_6022_length_14348_cov_12.545_cds_6	66	1.642	0.848	DLM2.Bin.66	Domain of unknown function (DUF4147),MOFRL family
			NODE_699_length_43739_cov_17.0572_cds_9	56	4.192	0.857	GEM2.Bin.46	Domain of unknown function (DUF4159)
			NODE_7705_length_11158_cov_6.94992_cds_2	50	1.076	0.88	PLM2.Bin.2	Domain of unknown function (DUF4159)
			NODE_1181_length_34810_cov_57.9042_cds_17	68	1.639	0.838	PLM2.Bin.80	Domain of unknown function (DUF4340)
			NODE_1277_length_34116_cov_16.9582_cds_10	65	1.581	0.831	DLM2.Bin.58	Domain of unknown function (DUF4340)
			NODE_6397_length_12483_cov_54.2167_cds_9	62	1.8	0.839	Bin.35	Domain of unknown function (DUF4349)
			NODE_4991_length_15544_cov_12.0601_cds_6	53	1.651	0.83	GEM2.Bin.42	Domain of unknown function (DUF4974),FecR protein
			NODE_1493_length_31480_cov_10.8403_cds_9	72	2.362	0.833	DLM2.Bin.42	Domain of unknown function DUF21
			NODE_31862_length_4488_cov_111.727_cds_2	92	1.297	0.837	GEM2.Bin.31	Domain of unknown function,4Fe-4S binding domain,Pyruvate:ferredoxin oxidoreductase core domain II,Pyruvate ferredoxin/flavodoxin oxidoreductase,Pyruvate flavodoxin/ferredoxin oxidoreductase-C thiamine diP-bdg,Thiamine pyrophosphate enzyme-C C-terminal TPP binding domain
			NODE_1175_length_34886_cov_58.9421_cds_15	56	1.884	0.857	PLM2.Bin.80	Double-stranded RNA binding motif,Ribonuclease III domain
			NODE_200_length_73598_cov_7.10849_cds_66	140	2.067	0.85	PLM2.Bin.7	E1-E2 ATPase,Heavy-metal-associated domain,haloacid dehalogenase-like hydrolase
			NODE_150_length_81656_cov_58.9376_cds_55	112	1.361	0.875	PLM2.Bin.80	EAL domain,Diguanylate cyclase-C GGDEF domain,PAS domain
			NODE_1656_length_29074_cov_54.3354_cds_4	63	3.469	0.841	GEM2.Bin.30	EamA-like transporter family
			NODE_569_length_48676_cov_27.8595_cds_2	86	3.254	0.826	GEM2.Bin.45	EamA-like transporter family
			NODE_28691_length_4318_cov_7.0312_cds_4	57	2.217	0.86	PLM2.Bin.57	EF hand
			NODE_49103_length_3444_cov_15.3957_cds_3	50	1.219	0.88	DLM2.Bin.78	Elongation factor G C-terminus,Elongation Factor G-C domain II,Elongation factor G-C domain IV,Elongation factor Tu GTP binding domain,Elongation factor Tu domain 2
			NODE_10680_length_8917_cov_17.9535_cds_1	52	1.239	0.827	PLM2.Bin.17	Elongation factor G C-terminus,Elongation Factor G-C domain II,Elongation factor G-C domain IV,Elongation factor Tu GTP binding domain,Elongation factor Tu domain 2
			NODE_903_length_40393_cov_15.7993_cds_43	173	2.029	0.942	DLM2.Bin.58	Elongation factor G C-terminus,Elongation Factor G-C domain II,Elongation factor G-C domain IV,Elongation factor Tu GTP binding domain,Elongation factor Tu domain 2
			NODE_727_length_42935_cov_99.1248_cds_19	58	1.014	0.897	GEM2.Bin.37	Elongation factor G C-terminus,Elongation factor Tu GTP binding domain,Elongation factor Tu domain 2
			NODE_8555_length_11486_cov_17.0819_cds_3	101	2.793	0.871	DLM2.Bin.78	Elongation factor G C-terminus,Elongation factor Tu GTP binding domain,Elongation factor Tu domain 2
			NODE_703_length_43625_cov_95.3629_cds_13	50	1.071	0.86	GEM2.Bin.37	Elongation factor Tu GTP binding domain,Elongation factor Tu domain 2,Class II release factor RF3-C C-terminal domain
			NODE_23086_length_5082_cov_35.7374_cds_3	59	2.139	0.864	PLM2.Bin.17	Elongation factor Tu GTP binding domain,Elongation factor Tu domain 2,Class II release factor RF3-C C-terminal domain
			NODE_51356_length_3330_cov_11.7002_cds_2	57	2.377	0.86	DLM2.Bin.35	Enolase C-terminal domain-like,Mandelate racemase / muconate lactonizing enzyme-C N-terminal domain
			NODE_10258_length_9152_cov_7.58591_cds_6	77	2.253	0.961	PLM2.Bin.26	Enolase C-terminal domain-like,Mandelate racemase / muconate lactonizing enzyme-C N-terminal domain
			NODE_903_length_40393_cov_15.7993_cds_11	71	1.383	0.873	DLM2.Bin.58	Enolase-C C-terminal TIM barrel domain,Enolase-C N-terminal domain
			NODE_916_length_38569_cov_12.2006_cds_1	58	2.313	0.931	GEM2.Bin.42	Enoyl-CoA hydratase/isomerase
			NODE_1422_length_32280_cov_16.8315_cds_13	54	1.72	0.833	DLM2.Bin.58	Enoyl-CoA hydratase/isomerase
			NODE_316_length_65787_cov_39.0903_cds_38	56	1.483	0.964	DLM2.Bin.61	EPSP synthase (3-phosphoshikimate 1-carboxyvinyltransferase)
			NODE_3564_length_18292_cov_6.99293_cds_9	76	1.298	0.855	PLM2.Bin.2	F5/8 type C domain
			NODE_2078_length_26596_cov_19.4304_cds_13	83	1.485	0.855	DLM2.Bin.58	FabA-like domain,UDP-3-O-acyl N-acetylglycosamine deacetylase
			NODE_574_length_50458_cov_15.6574_cds_25	62	1.126	0.839	DLM2.Bin.58	FAD binding domain
			NODE_13360_length_7827_cov_50.9943_cds_2	69	1.199	0.928	Bin.35	FAD binding domain,Fumarate reductase flavoprotein C-term
			NODE_1268_length_33521_cov_9.69707_cds_32	134	2.175	0.903	PLM2.Bin.26	FAD binding domain,GidA associated domain
			NODE_2633_length_20702_cov_9.06258_cds_6	66	2.357	0.955	Bin.19	FAD binding domain,L-lysine 6-monooxygenase (NADPH-requiring),Pyridine nucleotide-disulphide oxidoreductase-C dimerisation domain
			NODE_565_length_49056_cov_18.3857_cds_17	69	1.243	0.826	PLM2.Bin.25	FAD binding domain,Pyridine nucleotide-disulphide oxidoreductase,Pyridine nucleotide-disulphide oxidoreductase-C dimerisation domain
			NODE_367_length_58855_cov_9.82974_cds_3	57	1.681	0.877	PLM2.Bin.26	FAD dependent oxidoreductase
			NODE_8942_length_11169_cov_13.5597_cds_1	77	1.182	0.831	DLM2.Bin.66	FAD linked oxidases-C C-terminal domain,FAD binding domain ,4Fe-4S dicluster domain
			NODE_10309_length_9789_cov_12.0124_cds_7	57	1.713	0.895	GEM2.Bin.42	Fatty acid desaturase
			NODE_139_length_67865_cov_8.62932_cds_53	65	3.055	0.892	Bin.19	Fatty acid desaturase
			NODE_11826_length_9325_cov_17.8239_cds_6	90	3.451	0.9	DLM2.Bin.78	Ferrous iron transport protein B,GTP-binding GTPase Middle Region,GTP-binding GTPase N-terminal
			NODE_3969_length_17105_cov_66.5758_cds_7	54	1.017	0.833	PLM2.Bin.80	Ferrous iron transport protein B,GTP-binding protein TrmE N-terminus
			NODE_30_length_141567_cov_56.3795_cds_60	89	1.579	0.888	PLM2.Bin.80	Ferrous iron transport protein B,KH-domain-like of EngA bacterial GTPase enzymes-C C-terminal
			NODE_231_length_69933_cov_11.6595_cds_9	71	2.163	0.93	GEM2.Bin.42	Ferrous iron transport protein B,Protein of unknown function (DUF933)
			NODE_2212_length_24662_cov_96.063_cds_22	88	1.051	0.864	GEM2.Bin.37	Ferrous iron transport protein B,Translation-initiation factor 2,Translation initiation factor IF-2-C N-terminal region
			NODE_1536_length_27037_cov_60.0382_cds_15	69	1.516	0.884	Bin.35	FGGY family of carbohydrate kinases-C C-terminal domain,FGGY family of carbohydrate kinases-C N-terminal domain
			NODE_2825_length_21491_cov_96.4607_cds_4	69	1.516	0.884	GEM2.Bin.37	FGGY family of carbohydrate kinases-C C-terminal domain,FGGY family of carbohydrate kinases-C N-terminal domain
			NODE_765_length_43973_cov_35.0502_cds_39	79	2.891	0.911	DLM2.Bin.61	FHA domain,Adenylate and Guanylate cyclase catalytic domain
			NODE_24529_length_4851_cov_7.14053_cds_1	65	1.281	0.892	PLM2.Bin.57	FHA domain,GAF domain,Histidine kinase--C DNA gyrase B--C and HSP90-like ATPase
			NODE_4772_length_16507_cov_11.7921_cds_6	97	2.219	0.866	DLM2.Bin.42	Flagellar Assembly Protein A
			NODE_14017_length_7344_cov_6.34134_cds_7	56	1.202	0.875	PLM2.Bin.57	Flavin containing amine oxidoreductase
			NODE_45402_length_3648_cov_12.0295_cds_4	70	2.267	0.871	DLM2.Bin.35	Flavin containing amine oxidoreductase
			NODE_6125_length_14200_cov_11.4367_cds_8	55	1.816	0.836	DLM2.Bin.35	Flavin containing amine oxidoreductase
			NODE_2823_length_19985_cov_25.7914_cds_14	104	2.379	0.837	Bin.35	Flavin containing amine oxidoreductase,Dihydroprymidine dehydrogenase domain II-C 4Fe-4S cluster
			NODE_24876_length_5121_cov_55.0754_cds_3	56	3.388	0.839	Bin.35	Flavodoxin domain
			NODE_13480_length_8177_cov_66.3196_cds_6	56	3.388	0.839	GEM2.Bin.37	Flavodoxin domain
			NODE_3937_length_17942_cov_98.1598_cds_14	85	3.654	0.906	GEM2.Bin.31	FMN-dependent dehydrogenase
			NODE_599_length_47819_cov_16.9237_cds_18	53	1.06	0.868	PLM2.Bin.16	Formate--tetrahydrofolate ligase
			NODE_38217_length_4141_cov_16.2183_cds_4	120	2.745	0.85	DLM2.Bin.78	Four helix bundle sensory module for signal transduction,HAMP domain,Methyl-accepting chemotaxis protein (MCP) signalling domain
			NODE_3996_length_18328_cov_12.0862_cds_16	55	2.232	0.836	DLM2.Bin.35	FtsX-like permease family
			NODE_1981_length_27192_cov_11.7941_cds_3	64	1.74	0.891	DLM2.Bin.42	FtsX-like permease family,MacB-like periplasmic core domain
			NODE_180_length_62707_cov_8.36465_cds_57	73	2.899	0.918	Bin.19	FtsX-like permease family,MacB-like periplasmic core domain
			NODE_105_length_93851_cov_9.55967_cds_1	64	1.636	0.953	PLM2.Bin.26	Fumarase C C-terminus,Lyase
			NODE_9000_length_11111_cov_10.821_cds_6	58	1.098	0.931	DLM2.Bin.42	GAD domain,OB-fold nucleic acid binding domain
			NODE_1239_length_34509_cov_11.305_cds_11	81	2.197	0.926	DLM2.Bin.42	GAF domain,HD domain
			NODE_615_length_47124_cov_8.74132_cds_15	74	1.27	0.838	PLM2.Bin.26	GAF domain,Histidine kinase--C DNA gyrase B--C and HSP90-like ATPase,His Kinase A (phospho-acceptor) domain,PAS domain
			NODE_825_length_41112_cov_10.8958_cds_29	220	2.388	0.864	PLM2.Bin.26	GAF domain,Histidine kinase--C DNA gyrase B--C and HSP90-like ATPase,His Kinase A (phospho-acceptor) domain,PAS fold,PAS domain
			NODE_16755_length_6709_cov_57.5741_cds_6	62	1.288	0.903	Bin.35	GAF domain,Histidine kinase--C DNA gyrase B--C and HSP90-like ATPase,Histidine kinase
			NODE_2842_length_21429_cov_102.109_cds_6	62	1.288	0.903	GEM2.Bin.37	GAF domain,Histidine kinase--C DNA gyrase B--C and HSP90-like ATPase,Histidine kinase
			NODE_2091_length_25358_cov_6.8518_cds_14	59	1.169	0.932	PLM2.Bin.57	GAF domain,Response regulator receiver domain
			NODE_932_length_39730_cov_10.3409_cds_3	78	1.185	0.885	DLM2.Bin.42	Gamma-glutamyltranspeptidase
			NODE_230_length_57849_cov_7.63375_cds_23	61	1.673	0.885	Bin.19	Gamma-glutamyltranspeptidase
			NODE_3672_length_19303_cov_17.3183_cds_5	63	1.742	0.857	DLM2.Bin.24	Gamma-glutamyltranspeptidase
			NODE_8535_length_10416_cov_8.94778_cds_3	98	1.888	0.908	PLM2.Bin.26	Gamma-glutamyltranspeptidase
			NODE_27591_length_4445_cov_7.1754_cds_1	50	3.274	0.86	PLM2.Bin.26	Gamma-glutamyltranspeptidase
			NODE_2119_length_25207_cov_96.4584_cds_3	59	1.682	0.898	GEM2.Bin.37	GcpE protein
			NODE_6038_length_12972_cov_56.3534_cds_5	99	1.248	0.828	Bin.35	GlnD PII-uridylyltransferase,HD domain
			NODE_14748_length_7687_cov_99.5616_cds_2	99	1.248	0.828	GEM2.Bin.37	GlnD PII-uridylyltransferase,HD domain
			NODE_4991_length_15544_cov_12.0601_cds_9	157	2.744	0.86	GEM2.Bin.42	Glucosamine-6-phosphate isomerases/6-phosphogluconolactonase,GlcNAc-PI de-N-acetylase
			NODE_2512_length_24005_cov_12.8628_cds_11	111	1.91	0.937	DLM2.Bin.66	Glucosamine-6-phosphate isomerases/6-phosphogluconolactonase,GlcNAc-PI de-N-acetylase
			NODE_6_length_278865_cov_22.9594_cds_198	82	2.35	0.902	DLM2.Bin.75	Glucose / Sorbosone dehydrogenase
			NODE_20820_length_5488_cov_73.0537_cds_3	76	1.318	0.829	PLM2.Bin.80	Glucose inhibited division protein A,Pyridine nucleotide-disulphide oxidoreductase,Pyridine nucleotide-disulphide oxidoreductase-C dimerisation domain
			NODE_3664_length_18732_cov_107.86_cds_4	64	2.399	0.937	GEM2.Bin.31	Glucose-6-phosphate dehydrogenase subunit,Putative peptidoglycan binding domain
			NODE_3664_length_18732_cov_107.86_cds_5	67	2.191	0.91	GEM2.Bin.31	Glucose-6-phosphate dehydrogenase-C C-terminal domain,Glucose-6-phosphate dehydrogenase-C NAD binding domain
			NODE_3825_length_18229_cov_94.3852_cds_14	96	3.698	0.854	GEM2.Bin.31	Glucosyl-3-phosphoglycerate synthase
			NODE_1608_length_29407_cov_11.6036_cds_5	51	1.357	0.863	GEM2.Bin.42	Glutamate-cysteine ligase family 2(GCS2)
			NODE_3895_length_17267_cov_64.478_cds_3	61	1.125	0.885	PLM2.Bin.80	Glutamate-cysteine ligase family 2(GCS2)
			NODE_10049_length_10358_cov_10.2726_cds_7	118	2.538	0.873	DLM2.Bin.66	Glutamine amidotransferase class-I,GMP synthase C terminal domain,NAD synthase
			NODE_605_length_40408_cov_7.71333_cds_4	79	2.098	0.911	Bin.19	Glutamine amidotransferase domain
			NODE_10450_length_9698_cov_98.9567_cds_8	56	1.248	0.929	GEM2.Bin.37	Glutamine amidotransferase domain,Phosphoribosyl transferase domain
			NODE_2808_length_21540_cov_9.74596_cds_2	85	3.023	0.882	GEM2.Bin.58	Glutamine synthetase-C catalytic domain,Glutamine synthetase-C beta-Grasp domain
			NODE_12392_length_8653_cov_95.0452_cds_1	52	1.837	0.942	GEM2.Bin.31	Glutamine synthetase-C catalytic domain,Glutamine synthetase-C beta-Grasp domain
			NODE_1085_length_36186_cov_57.0919_cds_28	70	1.397	0.871	PLM2.Bin.80	Glutamyl-tRNAGlu reductase-C dimerisation domain,Glutamyl-tRNAGlu reductase-C N-terminal domain,Shikimate / quinate 5-dehydrogenase
			NODE_3643_length_18013_cov_6.70498_cds_11	92	1.009	0.913	PLM2.Bin.57	Glycine cleavage system P-protein
			NODE_6139_length_14177_cov_15.5397_cds_12	56	2.724	0.839	DLM2.Bin.78	Glycoprotease family
			NODE_976_length_39014_cov_11.2186_cds_27	53	1.324	0.849	DLM2.Bin.42	Glycosyl hydrolase family 1
			NODE_101_length_94440_cov_18.0144_cds_10	76	1.042	0.829	GEM2.Bin.22	Glycosyl hydrolases family 35
			NODE_1187_length_34711_cov_57.1195_cds_20	66	1.533	0.879	PLM2.Bin.80	Glycosyl transferase family 4,Phospho-N-acetylmuramoyl-pentapeptide-transferase signature 1
			NODE_145_length_82463_cov_11.4871_cds_68	53	1.246	0.83	PLM2.Bin.16	Glycosyl transferase family-C a/b domain,Glycosyl transferase family-C helical bundle domain,Pyrimidine nucleoside phosphorylase C-terminal domain
			NODE_4994_length_14813_cov_6.5124_cds_9	63	1.327	0.921	PLM2.Bin.57	Glycosyl transferases group 1,Glycosyltransferase Family 4
			NODE_2456_length_23197_cov_98.0202_cds_14	69	2.019	0.855	GEM2.Bin.37	Glycosyl transferases group 1,Glycosyltransferase Family 4
			NODE_9189_length_10964_cov_18.8481_cds_7	60	1.324	0.867	DLM2.Bin.58	Glycosyl transferases group 1,Glycosyltransferase Family 4
			NODE_20995_length_6354_cov_11.7746_cds_2	89	1.293	0.921	DLM2.Bin.66	Glycosyl transferases group 1,Glycosyltransferase Family 4,haloacid dehalogenase-like hydrolase
			NODE_1187_length_34711_cov_57.1195_cds_18	56	1.32	0.839	PLM2.Bin.80	Glycosyltransferase family 28 N-terminal domain,Glycosyltransferase family 28 C-terminal domain
			NODE_37967_length_3792_cov_6.46374_cds_3	70	2.166	0.886	Bin.19	Glycosyltransferase WbsX
			NODE_7682_length_11840_cov_11.3451_cds_9	51	1.002	0.882	GEM2.Bin.42	GMC oxidoreductase,GMC oxidoreductase
			NODE_59618_length_2707_cov_59.2044_cds_1	85	1.47	0.882	Bin.35	GMC oxidoreductase,GMC oxidoreductase
			NODE_28718_length_4618_cov_7.81438_cds_3	58	1.7	0.914	Bin.19	GMC oxidoreductase,GMC oxidoreductase
			NODE_2694_length_21952_cov_7.66173_cds_15	55	1.365	0.891	PLM2.Bin.57	GTP-binding GTPase Middle Region,GTP-binding GTPase N-terminal,50S ribosome-binding GTPase
			NODE_347_length_59864_cov_12.2547_cds_46	221	1.908	0.842	GEM2.Bin.42	HAMP domain,Histidine kinase--C DNA gyrase B--C and HSP90-like ATPase,His Kinase A (phospho-acceptor) domain
			NODE_660_length_45897_cov_9.94259_cds_39	57	1.286	0.947	PLM2.Bin.26	HAMP domain,Histidine kinase--C DNA gyrase B--C and HSP90-like ATPase,His Kinase A (phospho-acceptor) domain
			NODE_25174_length_5593_cov_9.94926_cds_1	64	2.637	0.859	DLM2.Bin.42	HD domain
			NODE_12359_length_9069_cov_25.6216_cds_6	53	1.077	0.849	DLM2.Bin.75	HD domain,Ppx/GppA phosphatase family
			NODE_292_length_67728_cov_35.8073_cds_19	81	1.095	0.938	DLM2.Bin.61	HEAT repeat,HEAT repeats,Protein kinase domain
			NODE_6891_length_12008_cov_18.1675_cds_5	113	1.256	0.85	PLM2.Bin.25	Helicase PriA essential for oriC/DnaA-independent DNA replication
			NODE_17611_length_6484_cov_58.8413_cds_6	74	2.345	0.838	Bin.35	Helix-turn-helix domain
			NODE_1109_length_35202_cov_86.6739_cds_10	74	2.435	0.838	GEM2.Bin.37	Helix-turn-helix domain,PBP superfamily domain
			NODE_29151_length_5039_cov_9.02026_cds_2	110	3.654	0.855	DLM2.Bin.35	Helix-turn-helix domain,Response regulator receiver domain
			NODE_25560_length_5259_cov_109.871_cds_3	125	4.522	0.864	GEM2.Bin.31	High-affnity carbon uptake protein Hat/HatR
			NODE_619_length_46838_cov_19.3228_cds_25	74	1.019	0.919	GEM2.Bin.46	Histidine kinase--C DNA gyrase B--C and HSP90-like ATPase,His Kinase A (phospho-acceptor) domain
			NODE_1056_length_37485_cov_17.3375_cds_22	118	2.129	0.898	DLM2.Bin.78	Histidine kinase--C DNA gyrase B--C and HSP90-like ATPase,His Kinase A (phospho-acceptor) domain
			NODE_19701_length_6306_cov_93.678_cds_4	144	4.765	0.833	GEM2.Bin.31	Histidine kinase--C DNA gyrase B--C and HSP90-like ATPase,His Kinase A (phospho-acceptor) domain,MASE1,PAS fold
			NODE_1056_length_37485_cov_17.3375_cds_17	63	2.226	0.921	DLM2.Bin.78	Histidine kinase--C DNA gyrase B--C and HSP90-like ATPase,His Kinase A (phospho-acceptor) domain,PAS fold
			NODE_62962_length_2728_cov_10.8923_cds_1	158	2.184	0.829	GEM2.Bin.42	Histidine kinase--C DNA gyrase B--C and HSP90-like ATPase,Histidine kinase,PAS fold,PAS fold,PAS domain
			NODE_231_length_69933_cov_11.6595_cds_13	109	1.449	0.826	GEM2.Bin.42	Histidine kinase,PAS fold,PAS fold,PAS domain
			NODE_5508_length_13912_cov_15.9554_cds_6	61	1.138	0.852	PLM2.Bin.25	Histidinol dehydrogenase
			NODE_843_length_40783_cov_7.38052_cds_8	73	1.385	0.849	PLM2.Bin.57	HlyD family secretion protein
			NODE_9051_length_10668_cov_11.9869_cds_11	58	1.739	0.931	GEM2.Bin.42	HMGL-like,LeuA allosteric (dimerisation) domain
			NODE_17204_length_6936_cov_11.4999_cds_1	83	3.369	0.88	GEM2.Bin.46	HsdM N-terminal domain,N-6 DNA Methylase
			NODE_19833_length_5681_cov_5.62496_cds_5	96	2.976	0.844	PLM2.Bin.2	HsdM N-terminal domain,N-6 DNA Methylase
			NODE_30539_length_4420_cov_17.8124_cds_1	128	2.769	0.898	Bin.35	Hsp70 protein
			NODE_15681_length_7380_cov_106.183_cds_2	63	1.041	0.889	GEM2.Bin.37	Hydantoinase/oxoprolinase,Hydantoinase/oxoprolinase N-terminal region
			NODE_2239_length_22560_cov_56.1483_cds_20	66	1.984	0.864	Bin.35	Hydrogenase formation hypA family
			NODE_17812_length_6149_cov_77.9431_cds_1	51	1.545	0.902	PLM2.Bin.20	ImcF-related N-terminal domain
			NODE_1928_length_26486_cov_6.77504_cds_19	83	1.235	0.867	PLM2.Bin.57	Inorganic H+ pyrophosphatase
			NODE_1460_length_30628_cov_10.884_cds_22	69	1.037	0.899	GEM2.Bin.42	Inorganic H+ pyrophosphatase
			NODE_26037_length_4961_cov_58.2055_cds_1	72	1.319	0.889	Bin.35	Inorganic H+ pyrophosphatase
			NODE_139_length_67865_cov_8.62932_cds_56	110	1.955	0.836	Bin.19	Insulinase (Peptidase family M16),Peptidase M16 inactive domain
			NODE_4887_length_16288_cov_12.2427_cds_9	76	1.23	0.855	DLM2.Bin.66	Insulinase (Peptidase family M16),Peptidase M16 inactive domain
			NODE_2444_length_23200_cov_8.10823_cds_7	86	1.089	0.977	PLM2.Bin.26	Insulinase (Peptidase family M16),Peptidase M16 inactive domain
			NODE_4049_length_18206_cov_16.0848_cds_9	106	1.266	0.906	DLM2.Bin.58	Insulinase (Peptidase family M16),Peptidase M16 inactive domain
			NODE_196_length_73965_cov_59.2815_cds_27	65	1.614	0.923	PLM2.Bin.80	Isocitrate/isopropylmalate dehydrogenase
			NODE_30_length_141567_cov_56.3795_cds_16	60	1.521	0.85	PLM2.Bin.80	Ketopantoate reductase PanE/ApbA,NAD-dependent glycerol-3-phosphate dehydrogenase C-terminus
			NODE_18543_length_6927_cov_17.4491_cds_4	75	1.779	0.88	DLM2.Bin.78	KH domain,Polyribonucleotide nucleotidyltransferase-C RNA binding domain,3' exoribonuclease family-C domain 1,3' exoribonuclease family-C domain 2,S1 RNA binding domain
			NODE_4049_length_18206_cov_16.0848_cds_8	54	2.424	0.87	DLM2.Bin.58	LemA family
			NODE_14023_length_7575_cov_7.10053_cds_3	88	1.959	0.841	Bin.19	Lipid A Biosynthesis N-terminal domain,Dolichyl-phosphate-mannose-protein mannosyltransferase
			NODE_11325_length_8573_cov_8.04109_cds_2	90	2.54	0.856	PLM2.Bin.7	Luciferase-like monooxygenase
			NODE_482_length_55121_cov_10.9977_cds_8	50	1.553	0.92	DLM2.Bin.42	M42 glutamyl aminopeptidase
			NODE_545_length_51606_cov_38.7574_cds_44	60	1.534	0.9	DLM2.Bin.61	Major Facilitator Superfamily
			NODE_493_length_51668_cov_9.25313_cds_23	71	1.536	0.944	PLM2.Bin.26	Major Facilitator Superfamily
			NODE_6473_length_12508_cov_6.11732_cds_9	60	1.217	0.85	PLM2.Bin.57	MatE
			NODE_1529_length_31094_cov_11.4333_cds_12	58	1.43	0.931	DLM2.Bin.42	MatE
			NODE_35038_length_4414_cov_12.643_cds_2	88	3.262	0.841	DLM2.Bin.35	MatE
			NODE_2418_length_23422_cov_65.6377_cds_10	86	3.032	0.895	GEM2.Bin.30	MatE
			NODE_15397_length_6849_cov_6.53223_cds_3	73	2.401	0.863	PLM2.Bin.2	MatE
			NODE_501_length_44068_cov_54.5516_cds_5	54	1.854	0.852	Bin.35	Mechanosensitive ion channel
			NODE_125_length_96236_cov_16.2247_cds_9	55	1.599	0.855	DLM2.Bin.58	Mechanosensitive ion channel
			NODE_1779_length_28872_cov_11.6714_cds_23	61	2.993	0.836	DLM2.Bin.35	Membrane transport protein
			NODE_5051_length_14712_cov_16.6757_cds_10	82	2.265	0.854	PLM2.Bin.25	Metallo-beta-lactamase superfamily
			NODE_1686_length_29609_cov_16.9665_cds_26	66	1.953	0.864	DLM2.Bin.58	Metallo-beta-lactamase superfamily
			NODE_4865_length_15037_cov_6.84361_cds_11	54	1.423	0.889	PLM2.Bin.57	Metalloenzyme superfamily
			NODE_903_length_40393_cov_15.7993_cds_20	68	2.086	0.882	DLM2.Bin.58	Metallopeptidase family M24
			NODE_18646_length_5946_cov_8.84587_cds_5	52	1.18	0.923	PLM2.Bin.26	Metallopeptidase family M81,MlrC C-terminus
			NODE_4675_length_16169_cov_105.956_cds_8	96	3.294	0.854	GEM2.Bin.31	Methyl-accepting chemotaxis protein (MCP) signalling domain
			NODE_1996_length_25976_cov_7.4011_cds_3	76	2.098	0.882	PLM2.Bin.37	Methyl-accepting chemotaxis protein (MCP) signalling domain,NMT1/THI5 like
			NODE_1742_length_25360_cov_56.5617_cds_8	58	1.991	0.845	Bin.35	Methylaspartate ammonia-lyase C-terminus
			NODE_380_length_57848_cov_95.0902_cds_35	58	1.991	0.845	GEM2.Bin.37	Methylaspartate ammonia-lyase C-terminus
			NODE_8371_length_10585_cov_7.4076_cds_4	66	1.117	0.833	PLM2.Bin.2	MMPL family
			NODE_4235_length_15965_cov_57.3918_cds_16	166	1.318	0.843	Bin.35	Molybdopterin oxidoreductase,Molybdopterin oxidoreductase Fe4S4 domain,Molydopterin dinucleotide binding domain,Polysulphide reductase-C NrfD
			NODE_20093_length_5943_cov_57.689_cds_6	65	1.281	0.846	Bin.35	Molybdopterin oxidoreductase,Molydopterin dinucleotide binding domain
			NODE_47515_length_3529_cov_15.795_cds_2	67	1.502	0.881	DLM2.Bin.78	Monomeric isocitrate dehydrogenase
			NODE_677_length_44534_cov_18.1114_cds_22	106	3.367	0.953	GEM2.Bin.46	MORN repeat variant
			NODE_3309_length_20544_cov_16.8889_cds_5	92	2.163	0.837	DLM2.Bin.32	MotA/TolQ/ExbB proton channel family
			NODE_813_length_41458_cov_64.4259_cds_28	58	2.017	0.828	PLM2.Bin.80	Multi-copper polyphenol oxidoreductase laccase
			NODE_1187_length_34711_cov_57.1195_cds_17	88	1.535	0.898	PLM2.Bin.80	Mur ligase family-C catalytic domain,Mur ligase family-C glutamate ligase domain,Mur ligase middle domain
			NODE_47614_length_3523_cov_9.21828_cds_1	56	2.182	0.911	DLM2.Bin.35	Mur ligase family-C catalytic domain,Mur ligase family-C glutamate ligase domain,Mur ligase middle domain
			NODE_1570_length_29719_cov_96.7723_cds_14	52	1.195	0.865	GEM2.Bin.37	Mur ligase middle domain
			NODE_1441_length_27831_cov_56.1139_cds_14	52	1.195	0.865	Bin.35	Mur ligase middle domain,NAD(P)-binding Rossmann-like domain
			NODE_9148_length_11002_cov_14.7427_cds_3	60	1.093	0.867	DLM2.Bin.64	MutL protein
			NODE_1704_length_28277_cov_7.45245_cds_9	103	1.669	0.854	PLM2.Bin.57	MviN-like protein
			NODE_15301_length_7496_cov_100.106_cds_9	57	4.531	0.842	GEM2.Bin.31	N-(5'phosphoribosyl)anthranilate (PRA) isomerase
			NODE_50022_length_3084_cov_54.9954_cds_2	69	1.36	0.855	Bin.35	Na+/Pi-cotransporter,PhoU domain
			NODE_43015_length_3596_cov_80.5753_cds_1	66	3.529	0.879	GEM2.Bin.31	NAD-dependent glycerol-3-phosphate dehydrogenase C-terminus,NAD-dependent glycerol-3-phosphate dehydrogenase N-terminus
			NODE_566_length_50889_cov_34.004_cds_11	50	1.562	0.84	DLM2.Bin.61	NADH dehydrogenase
			NODE_4603_length_15263_cov_56.6761_cds_12	61	1.545	0.852	Bin.35	Nicotinate phosphoribosyltransferase (NAPRTase) family
			NODE_15832_length_7337_cov_109.089_cds_7	157	4.104	0.847	GEM2.Bin.31	Nitrite and sulphite reductase 4Fe-4S domain,Nitrite/Sulfite reductase ferredoxin-like half domain
			NODE_3490_length_19225_cov_11.0908_cds_7	64	1.678	0.906	GEM2.Bin.42	Nucleotidyl transferase
			NODE_500_length_51444_cov_16.632_cds_23	68	1.277	0.868	PLM2.Bin.25	NusA-like KH domain,NusA N-terminal domain,S1 RNA binding domain
			NODE_4991_length_15544_cov_12.0601_cds_1	120	1.535	0.892	GEM2.Bin.42	Oligopeptide ABC transporter-C periplasmic oligopeptide-binding protein OppA (TC 3.A.1.5.1)
			NODE_1033_length_36661_cov_20.614_cds_30	70	3.696	0.829	GEM2.Bin.46	OmpA family
			NODE_2633_length_20702_cov_9.06258_cds_15	127	4.288	0.85	Bin.19	Outer membrane efflux protein
			NODE_4772_length_16507_cov_11.7921_cds_7	73	2.224	0.877	DLM2.Bin.42	Oxidoreductase family-C NAD-binding Rossmann fold
			NODE_18784_length_6204_cov_7.54903_cds_3	85	3.853	0.894	Bin.19	Oxidoreductase family-C NAD-binding Rossmann fold
			NODE_59060_length_2992_cov_13.4069_cds_3	77	3.371	0.857	DLM2.Bin.35	Oxidoreductase family-C NAD-binding Rossmann fold,Oxidoreductase family-C C-terminal alpha/beta domain
			NODE_2409_length_23414_cov_17.2063_cds_17	76	1.838	0.829	PLM2.Bin.25	Oxidoreductase family-C NAD-binding Rossmann fold,Oxidoreductase family-C C-terminal alpha/beta domain
			NODE_21992_length_5842_cov_109.856_cds_3	72	1.571	0.861	GEM2.Bin.31	PAS domain
			NODE_1056_length_37485_cov_17.3375_cds_24	87	2.137	0.851	DLM2.Bin.78	PAS fold,Exonuclease
			NODE_12510_length_8170_cov_71.1135_cds_7	58	3.708	0.897	Bin.51	PAS fold,STAS domain
			NODE_1052_length_37534_cov_34.2303_cds_5	98	4.954	0.837	DLM2.Bin.45	PBP superfamily domain
			NODE_3107_length_20362_cov_96.1316_cds_8	81	4.184	0.889	GEM2.Bin.31	PCRF domain,RF-1 domain
			NODE_1175_length_34886_cov_58.9421_cds_19	63	1.108	0.952	PLM2.Bin.80	PDZ domain (Also known as DHR or GLGF),PDZ domain,Trypsin
			NODE_1476_length_31758_cov_10.357_cds_21	63	1.124	0.889	DLM2.Bin.42	Penicillin-binding Protein dimerisation domain,Penicillin binding protein transpeptidase domain
			NODE_1536_length_27037_cov_60.0382_cds_18	160	2.03	0.888	Bin.35	PEP-utilising enzyme-C mobile domain,PEP-utilising enzyme-C TIM barrel domain,Pyruvate phosphate dikinase-C PEP/pyruvate binding domain
			NODE_2825_length_21491_cov_96.4607_cds_7	160	2.03	0.888	GEM2.Bin.37	PEP-utilising enzyme-C mobile domain,PEP-utilising enzyme-C TIM barrel domain,Pyruvate phosphate dikinase-C PEP/pyruvate binding domain
			NODE_2584_length_22487_cov_17.5607_cds_17	72	1.317	0.847	PLM2.Bin.25	Peptidase dimerisation domain
			NODE_367_length_58855_cov_9.82974_cds_19	61	1.484	0.902	PLM2.Bin.26	Peptidase dimerisation domain
			NODE_4099_length_18059_cov_14.8291_cds_11	67	1.207	0.925	DLM2.Bin.58	Peptidase dimerisation domain
			NODE_37831_length_3803_cov_6.3175_cds_2	192	3.537	0.839	Bin.19	Peptidase family M1 domain
			NODE_5646_length_13680_cov_20.5336_cds_5	82	1.927	0.829	PLM2.Bin.25	Peptidase family M20/M25/M40
			NODE_7535_length_12012_cov_98.4152_cds_2	69	3.984	0.855	GEM2.Bin.31	Peptidase family M23
			NODE_1056_length_37485_cov_17.3375_cds_20	50	1.616	0.9	DLM2.Bin.78	Peptidase family M23
			NODE_112_length_99467_cov_17.9105_cds_54	56	1.42	0.893	DLM2.Bin.58	Peptidase family M23
			NODE_2716_length_21853_cov_63.2599_cds_12	125	1.613	0.864	PLM2.Bin.80	Peptidase family M48
			NODE_57594_length_2911_cov_12.9181_cds_2	54	1.982	0.87	GEM2.Bin.42	Peptidase family S51
			NODE_14583_length_7129_cov_6.65903_cds_5	74	2.261	0.865	PLM2.Bin.26	Peptidase family S58
			NODE_54505_length_2644_cov_55.6365_cds_2	56	2.326	0.875	PLM2.Bin.80	Peptidyl-tRNA hydrolase
			NODE_3794_length_19013_cov_12.9689_cds_4	65	3.18	0.846	DLM2.Bin.35	Periplasmic binding protein
			NODE_1493_length_31480_cov_10.8403_cds_16	107	3.595	0.907	DLM2.Bin.42	Periplasmic binding proteins and sugar binding domain of LacI family
			NODE_16433_length_6514_cov_7.64902_cds_5	84	2.797	0.94	PLM2.Bin.22	Periplasmic binding proteins and sugar binding domain of LacI family
			NODE_10850_length_8828_cov_7.11957_cds_2	66	2.604	0.909	PLM2.Bin.57	Permease MlaE
			NODE_8101_length_10819_cov_8.02546_cds_3	66	1.454	0.879	Bin.19	Peroxidase
			NODE_18505_length_6268_cov_6.80879_cds_1	62	2.048	0.855	Bin.19	Peroxidase
			NODE_3020_length_20484_cov_7.641_cds_16	50	1.415	0.92	PLM2.Bin.57	pfkB family carbohydrate kinase
			NODE_5108_length_14628_cov_19.3233_cds_6	65	1.749	0.831	PLM2.Bin.25	pfkB family carbohydrate kinase
			NODE_315_length_65846_cov_18.1861_cds_8	71	1.942	0.845	DLM2.Bin.58	pfkB family carbohydrate kinase
			NODE_486_length_54943_cov_15.5204_cds_32	73	3.782	0.89	DLM2.Bin.78	Phosphate acetyl/butaryl transferase
			NODE_315_length_65846_cov_18.1861_cds_5	127	1.968	0.835	DLM2.Bin.58	Phosphoenolpyruvate carboxykinase
			NODE_10894_length_8808_cov_5.43345_cds_3	58	1.372	0.845	PLM2.Bin.57	Phosphoglucomutase/phosphomannomutase-C alpha/beta/alpha domain I,Phosphoglucomutase/phosphomannomutase-C alpha/beta/alpha domain II,Phosphoglucomutase/phosphomannomutase-C alpha/beta/alpha domain III,Phosphoglucomutase/phosphomannomutase-C C-terminal domain
			NODE_1181_length_34810_cov_57.9042_cds_7	116	2.155	0.836	PLM2.Bin.80	Phosphoglucomutase/phosphomannomutase-C alpha/beta/alpha domain I,Phosphoglucomutase/phosphomannomutase-C alpha/beta/alpha domain II,Phosphoglucomutase/phosphomannomutase-C alpha/beta/alpha domain III,Phosphoglucomutase/phosphomannomutase-C C-terminal domain
			NODE_6130_length_14189_cov_14.5683_cds_15	69	2.347	0.928	DLM2.Bin.64	Phosphoribosyl transferase domain,N-terminal domain of ribose phosphate pyrophosphokinase
			NODE_25560_length_5259_cov_109.871_cds_4	64	3.159	0.891	GEM2.Bin.31	Phosphoribosyl transferase domain,N-terminal domain of ribose phosphate pyrophosphokinase
			NODE_11428_length_9139_cov_114.92_cds_3	55	2.528	0.873	GEM2.Bin.31	Phosphoribosyltransferase
			NODE_19815_length_5998_cov_7.15548_cds_4	60	3.052	0.85	Bin.19	Phytanoyl-CoA dioxygenase (PhyH)
			NODE_7360_length_12655_cov_17.0599_cds_12	55	2.102	0.891	DLM2.Bin.32	Pirin,Pirin C-terminal cupin domain
			NODE_3372_length_19540_cov_23.1034_cds_17	96	3.197	0.833	GEM2.Bin.45	Polyprenyl synthetase
			NODE_3937_length_17942_cov_98.1598_cds_12	59	2.689	0.915	GEM2.Bin.31	Possible lysine decarboxylase
			NODE_10425_length_10122_cov_13.5167_cds_2	152	2.428	0.849	DLM2.Bin.66	PPIC-type PPIASE domain,PPIC-type PPIASE domain,SurA N-terminal domain
			NODE_784_length_41601_cov_14.0693_cds_14	59	1.116	0.932	GEM2.Bin.42	PPIC-type PPIASE domain,SurA N-terminal domain
			NODE_34966_length_3707_cov_58.8735_cds_3	93	1.135	0.892	PLM2.Bin.80	PPIC-type PPIASE domain,SurA N-terminal domain
			NODE_176_length_76858_cov_75.6499_cds_19	65	1.115	0.846	GEM2.Bin.37	PPR repeat,Pentatricopeptide repeat domain
			NODE_30_length_141567_cov_56.3795_cds_61	156	3.345	0.891	PLM2.Bin.80	PQQ-like domain
			NODE_5452_length_14003_cov_40.0054_cds_8	64	1.809	0.844	PLM2.Bin.17	Predicted AAA-ATPase,PD-(D/E)XK nuclease superfamily
			NODE_1297_length_33781_cov_17.7759_cds_1	53	1.129	0.849	DLM2.Bin.78	Predicted membrane protein (DUF2339)
			NODE_7002_length_12615_cov_101.994_cds_6	59	1.228	0.847	GEM2.Bin.37	Predicted Permease Membrane Region,TrkA-C domain
			NODE_2812_length_22519_cov_16.9073_cds_18	64	1.213	0.891	DLM2.Bin.58	Pregnancy-associated plasma protein-A
			NODE_180_length_62707_cov_8.36465_cds_12	106	1.86	0.896	Bin.19	Prolyl oligopeptidase family
			NODE_9682_length_9526_cov_58.4617_cds_1	104	1.242	0.846	PLM2.Bin.80	Prolyl oligopeptidase family,Prolyl oligopeptidase-C N-terminal beta-propeller domain
			NODE_18418_length_5992_cov_59.1865_cds_4	51	1.305	0.863	PLM2.Bin.80	Protein export membrane protein,SecD/SecF GG Motif
			NODE_21013_length_5770_cov_60.1984_cds_3	55	1.128	0.927	Bin.35	Protein kinase domain
			NODE_29727_length_4721_cov_102.017_cds_2	75	2.492	0.84	GEM2.Bin.31	Protein kinase domain
			NODE_823_length_40711_cov_93.1233_cds_34	55	1.128	0.927	GEM2.Bin.37	Protein kinase domain
			NODE_7406_length_11477_cov_46.7191_cds_3	109	1.099	0.872	PLM2.Bin.80	Protein kinase domain
			NODE_722_length_43873_cov_10.3539_cds_33	80	2.04	0.863	PLM2.Bin.26	Protein of unknown function (DUF1015)
			NODE_692_length_44637_cov_9.53176_cds_23	68	2.211	0.912	PLM2.Bin.26	Protein of unknown function (DUF1385)
			NODE_7361_length_12184_cov_110.763_cds_8	52	2.737	0.846	GEM2.Bin.31	Protein of unknown function (DUF1517)
			NODE_1102_length_36522_cov_10.6924_cds_33	54	1.437	0.833	DLM2.Bin.42	Protein of unknown function (DUF1576)
			NODE_196_length_73965_cov_59.2815_cds_15	68	1.848	0.868	PLM2.Bin.80	Protein of unknown function (DUF1684)
			NODE_3334_length_20458_cov_11.7592_cds_1	51	1.22	0.843	DLM2.Bin.66	Protein of unknown function (DUF229)
			NODE_836_length_40898_cov_19.4185_cds_17	106	1.476	0.83	PLM2.Bin.25	Protein of unknown function (DUF3084)
			NODE_4484_length_15833_cov_37.4075_cds_11	56	3.846	0.839	PLM2.Bin.17	Protein of unknown function (DUF3108)
			NODE_809_length_41502_cov_16.3936_cds_13	128	1.258	0.875	PLM2.Bin.25	Protein of unknown function (DUF3417),Carbohydrate phosphorylase
			NODE_1705_length_28265_cov_88.2431_cds_24	73	1.555	0.849	PLM2.Bin.20	Protein of unknown function (DUF445)
			NODE_177_length_83097_cov_36.542_cds_15	55	1.09	0.855	DLM2.Bin.61	Proton-conducting membrane transporter
			NODE_21446_length_5687_cov_53.9821_cds_4	76	1.628	0.829	Bin.35	Proton-conducting membrane transporter
			NODE_11610_length_9042_cov_112.759_cds_7	71	2.281	0.845	GEM2.Bin.31	Proton-conducting membrane transporter
			NODE_1990_length_26159_cov_102.884_cds_22	76	1.628	0.829	GEM2.Bin.37	Proton-conducting membrane transporter
			NODE_9650_length_10209_cov_45.7595_cds_7	91	3.023	0.879	GEM2.Bin.30	Proton-conducting membrane transporter
			NODE_1901_length_24266_cov_7.97509_cds_8	54	1.405	0.852	Bin.19	PspC domain
			NODE_3794_length_19013_cov_12.9689_cds_5	55	2.048	0.855	DLM2.Bin.35	Putative collagen-binding domain of a collagenase ,Protein of unknown function (DUF4038)
			NODE_51_length_132032_cov_10.4209_cds_43	54	1.302	0.833	DLM2.Bin.42	Putative sugar isomerase
			NODE_1422_length_32280_cov_16.8315_cds_12	68	1.693	0.912	DLM2.Bin.58	Pyridine nucleotide-disulphide oxidoreductase
			NODE_2138_length_25074_cov_9.84104_cds_19	66	1.582	0.894	PLM2.Bin.26	Pyridine nucleotide-disulphide oxidoreductase,Pyridine nucleotide-disulphide oxidoreductase-C dimerisation domain
			NODE_130_length_94956_cov_16.9103_cds_24	77	1.285	0.961	DLM2.Bin.64	Pyridoxal-dependent decarboxylase-C pyridoxal binding domain
			NODE_4736_length_16584_cov_11.9743_cds_11	77	3.065	0.883	DLM2.Bin.35	Pyridoxal-dependent decarboxylase-C pyridoxal binding domain,Pyridoxal-dependent decarboxylase-C C-terminal sheet domain
			NODE_196_length_73965_cov_59.2815_cds_43	67	1.373	0.94	PLM2.Bin.80	Pyridoxal-phosphate dependent enzyme
			NODE_2062_length_25548_cov_82.1875_cds_16	89	2.42	0.944	PLM2.Bin.20	Pyridoxal-phosphate dependent enzyme
			NODE_479_length_52419_cov_28.0262_cds_45	52	1.769	0.923	GEM2.Bin.45	Pyridoxal-phosphate dependent enzyme
			NODE_7415_length_12598_cov_11.5153_cds_2	77	1.791	0.948	DLM2.Bin.66	Pyruvate kinase-C barrel domain,Pyruvate kinase-C alpha/beta domain
			NODE_7855_length_11025_cov_18.6857_cds_7	99	1.872	0.859	PLM2.Bin.25	Queuine tRNA-ribosyltransferase
			NODE_21739_length_5320_cov_7.09953_cds_5	72	1.551	0.875	PLM2.Bin.57	Radical SAM superfamily
			NODE_30_length_141567_cov_56.3795_cds_66	78	1.721	0.885	PLM2.Bin.80	Radical SAM superfamily
			NODE_3889_length_18699_cov_16.9353_cds_13	115	1.998	0.852	DLM2.Bin.58	Radical SAM superfamily,TRAM domain,Uncharacterized protein family UPF0004
			NODE_7645_length_11223_cov_6.88583_cds_5	53	1.034	0.849	PLM2.Bin.57	Radical SAM superfamily,Uncharacterized protein family UPF0004
			NODE_36285_length_4303_cov_16.3136_cds_3	80	1.39	0.838	DLM2.Bin.58	Radical SAM superfamily,Uncharacterized protein family UPF0004
			NODE_34705_length_4444_cov_8.41695_cds_2	92	2.39	0.891	DLM2.Bin.42	Region found in RelA / SpoT proteins,TPR repeat
			NODE_1742_length_25360_cov_56.5617_cds_15	57	1.14	0.877	Bin.35	ResB-like family
			NODE_380_length_57848_cov_95.0902_cds_42	57	1.14	0.877	GEM2.Bin.37	ResB-like family
			NODE_7623_length_11905_cov_106.325_cds_6	58	2.224	0.897	GEM2.Bin.31	Resolvase-C N terminal domain
			NODE_380_length_57848_cov_95.0902_cds_25	52	1.323	0.904	GEM2.Bin.37	Respiratory-chain NADH dehydrogenase-C 49 Kd subunit
			NODE_21050_length_6339_cov_14.2438_cds_5	53	3.717	0.83	DLM2.Bin.35	Response regulator receiver domain,Transcriptional regulatory protein-C C terminal
			NODE_9813_length_10494_cov_18.1595_cds_3	98	2.05	0.939	DLM2.Bin.78	Ribonuclease B OB domain,RNB domain,S1 RNA binding domain
			NODE_5005_length_14797_cov_8.27167_cds_6	61	1.34	0.869	PLM2.Bin.2	Ribonuclease B OB domain,RNB domain,S1 RNA binding domain
			NODE_23953_length_5502_cov_113.136_cds_5	132	3.131	0.833	GEM2.Bin.31	Ribonuclease E/G family
			NODE_35_length_147681_cov_10.0165_cds_127	59	2.782	0.864	DLM2.Bin.42	Ribose 5-phosphate isomerase A (phosphoriboisomerase A)
			NODE_903_length_40393_cov_15.7993_cds_38	79	2.362	0.835	DLM2.Bin.58	Ribosomal Proteins L2-C RNA binding domain,Ribosomal Proteins L2-C C-terminal domain
			NODE_4493_length_15818_cov_7.24088_cds_1	99	1.674	0.869	PLM2.Bin.2	RNA polymerase beta subunit,RNA polymerase Rpb2-C domain 3,RNA polymerase beta subunit external 1 domain,RNA polymerase Rpb2-C domain 6
			NODE_16045_length_7630_cov_22.8553_cds_1	104	1.286	0.894	DLM2.Bin.78	RNA polymerase beta subunit,RNA polymerase Rpb2-C domain 3,RNA polymerase beta subunit external 1 domain,RNA polymerase Rpb2-C domain 6,RNA polymerase Rpb2-C domain 7
			NODE_15411_length_6843_cov_26.3241_cds_6	81	2.52	0.926	PLM2.Bin.49	RNA polymerase Rpb1-C domain 5
			NODE_1962_length_27324_cov_10.8942_cds_35	55	1.104	0.927	DLM2.Bin.42	RNA polymerase Rpb1-C domain 5
			NODE_903_length_40393_cov_15.7993_cds_14	59	1.474	0.864	DLM2.Bin.58	RNA polymerase Rpb3/RpoA insert domain,Bacterial RNA polymerase-C alpha chain C terminal domain
			NODE_10440_length_9706_cov_9.3638_cds_4	80	2.996	0.875	GEM2.Bin.42	RNA pseudouridylate synthase
			NODE_813_length_41458_cov_64.4259_cds_29	62	1.596	0.871	PLM2.Bin.80	RNA pseudouridylate synthase,S4 domain
			NODE_17731_length_6794_cov_84.8368_cds_4	51	3.061	0.863	GEM2.Bin.31	RNB domain,S1 RNA binding domain
			NODE_322_length_51674_cov_39.3476_cds_12	63	3.504	0.841	Bin.42	RsgA GTPase
			NODE_768_length_42716_cov_65.214_cds_40	55	1.738	0.945	PLM2.Bin.80	S-adenosylmethionine decarboxylase
			NODE_2189_length_24719_cov_36.1931_cds_6	69	2.557	0.826	PLM2.Bin.17	Saccharopine dehydrogenase C-terminal domain,Saccharopine dehydrogenase NADP binding domain
			NODE_7395_length_12153_cov_103.446_cds_9	89	1.015	0.876	GEM2.Bin.37	SEC-C motif,SecA DEAD-like domain,SecA Wing and Scaffold domain
			NODE_3227_length_20812_cov_17.339_cds_2	58	3.826	0.862	DLM2.Bin.78	Sec-independent protein translocase protein (TatC)
			NODE_10317_length_9784_cov_93.5036_cds_6	185	3.288	0.87	GEM2.Bin.31	SecA DEAD-like domain,SecA Wing and Scaffold domain
			NODE_903_length_40393_cov_15.7993_cds_21	104	1.898	0.894	DLM2.Bin.58	SecY translocase
			NODE_320_length_62290_cov_9.72846_cds_38	79	1.931	0.848	PLM2.Bin.26	Serpin (serine protease inhibitor)
			NODE_13242_length_8276_cov_108.392_cds_5	82	4.249	0.915	GEM2.Bin.31	short chain dehydrogenase
			NODE_3861_length_18769_cov_15.9058_cds_14	126	4.153	0.857	DLM2.Bin.78	Sigma-54 factor-C Activator interacting domain (AID) ,Sigma-54 factor-C core binding domain,Sigma-54-C DNA binding domain
			NODE_4763_length_15998_cov_11.1818_cds_1	50	1.121	0.86	GEM2.Bin.42	Sigma-54 interaction domain
			NODE_3034_length_21518_cov_9.32153_cds_7	62	1.251	0.855	DLM2.Bin.66	Sodium:alanine symporter family
			NODE_2051_length_25763_cov_12.232_cds_8	59	1.247	0.898	GEM2.Bin.42	Sodium:solute symporter family
			NODE_4200_length_17299_cov_103.972_cds_15	64	1.248	0.891	GEM2.Bin.37	Sodium:solute symporter family
			NODE_3996_length_18328_cov_12.0862_cds_14	55	1.785	0.909	DLM2.Bin.35	Sodium:solute symporter family
			NODE_24323_length_5732_cov_15.4957_cds_2	75	1.338	0.893	DLM2.Bin.66	Sodium:solute symporter family
			NODE_3889_length_18699_cov_16.9353_cds_6	60	1.641	0.85	DLM2.Bin.58	Sodium/calcium exchanger protein
			NODE_3181_length_20099_cov_103.022_cds_7	84	3.026	0.893	GEM2.Bin.31	Sodium/hydrogen exchanger family
			NODE_35_length_147681_cov_10.0165_cds_48	100	1.577	0.86	DLM2.Bin.42	Sodium/hydrogen exchanger family,Phosphoenolpyruvate-dependent sugar phosphotransferase system-C EIIA 2
			NODE_642_length_47814_cov_9.86459_cds_8	100	1.305	0.84	DLM2.Bin.66	Sodium/hydrogen exchanger family,Phosphoenolpyruvate-dependent sugar phosphotransferase system-C EIIA 2,Universal stress protein family
			NODE_24038_length_5489_cov_110.971_cds_2	194	4.688	0.84	GEM2.Bin.31	Sodium/hydrogen exchanger family,Universal stress protein family
			NODE_4174_length_16579_cov_20.9264_cds_12	53	1.436	0.943	PLM2.Bin.25	SOR/SNZ family
			NODE_47614_length_3523_cov_9.21828_cds_2	86	4.335	0.849	DLM2.Bin.35	SPFH domain / Band 7 family
			NODE_9534_length_10693_cov_16.3583_cds_4	69	2.391	0.884	DLM2.Bin.32	SPFH domain / Band 7 family
			NODE_5916_length_14509_cov_20.2208_cds_7	56	1.564	0.857	DLM2.Bin.24	Starch-binding associating with outer membrane,SusD family
			NODE_1225_length_33592_cov_94.2954_cds_15	70	2.368	0.843	GEM2.Bin.31	STAS domain,Sulfate permease family
			NODE_29836_length_4956_cov_12.5721_cds_3	128	2.51	0.883	DLM2.Bin.66	STAS domain,Sulfate permease family
			NODE_1299_length_32745_cov_18.8058_cds_11	54	1.038	0.833	GEM2.Bin.46	Subtilase family
			NODE_1901_length_24266_cov_7.97509_cds_6	64	2.073	0.859	Bin.19	Subtilase family
			NODE_30_length_141567_cov_56.3795_cds_93	156	1.604	0.84	PLM2.Bin.80	Sulfatase-modifying factor enzyme 1,Transcriptional regulatory protein-C C terminal
			NODE_2534_length_21217_cov_8.03894_cds_4	67	2.285	0.881	Bin.19	Surface antigen
			NODE_311_length_63225_cov_11.7264_cds_46	113	1.653	0.832	PLM2.Bin.16	Surface antigen,Surface antigen variable number repeat
			NODE_1565_length_30715_cov_17.442_cds_7	132	1.248	0.886	DLM2.Bin.58	Surface antigen,Surface antigen variable number repeat
			NODE_22495_length_5754_cov_14.0072_cds_2	53	1.782	0.868	GEM2.Bin.41	Susd and RagB outer membrane lipoprotein
			NODE_970_length_38506_cov_90.3586_cds_28	54	1.38	0.907	PLM2.Bin.20	SusD family
			NODE_651_length_46095_cov_12.9859_cds_1	57	1.378	0.877	PLM2.Bin.16	SusD family
			NODE_59_length_120696_cov_11.2534_cds_11	75	4.87	0.933	GEM2.Bin.48	TatD related DNase
			NODE_3122_length_20296_cov_12.0671_cds_1	74	4.258	0.919	GEM2.Bin.58	TCP-1/cpn60 chaperonin family
			NODE_11173_length_9281_cov_101.03_cds_1	98	2.95	0.888	GEM2.Bin.31	TCP-1/cpn60 chaperonin family
			NODE_7392_length_11488_cov_6.40331_cds_12	142	3.993	0.866	PLM2.Bin.2	TCP-1/cpn60 chaperonin family
			NODE_7392_length_11488_cov_6.40331_cds_10	58	1.791	0.828	PLM2.Bin.2	TCP-1/cpn60 chaperonin family
			NODE_14145_length_7293_cov_6.98245_cds_6	52	1.603	0.827	PLM2.Bin.2	TCP-1/cpn60 chaperonin family
			NODE_3889_length_18699_cov_16.9353_cds_7	76	1.161	0.974	DLM2.Bin.58	TCP-1/cpn60 chaperonin family
			NODE_333_length_64060_cov_17.0125_cds_29	56	1.312	0.857	DLM2.Bin.58	Tetraacyldisaccharide-1-P 4'-kinase
			NODE_7669_length_11194_cov_58.2138_cds_8	51	1.984	0.863	Bin.35	Tetrapyrrole (Corrin/Porphyrin) Methylases
			NODE_4763_length_15998_cov_11.1818_cds_4	104	1.277	0.846	GEM2.Bin.42	Tetratricopeptide repeat
			NODE_1123_length_36211_cov_15.3178_cds_4	124	1.12	0.839	DLM2.Bin.64	Tetratricopeptide repeat
			NODE_7361_length_12184_cov_110.763_cds_7	73	4.129	0.904	GEM2.Bin.31	Tetratricopeptide repeat
			NODE_1844_length_27113_cov_7.8739_cds_2	56	1.33	0.839	PLM2.Bin.2	Tetratricopeptide repeat
			NODE_1686_length_29609_cov_16.9665_cds_28	59	2.141	0.915	DLM2.Bin.58	Tetratricopeptide repeat,Tetratricopeptide repeat
			NODE_30_length_141567_cov_56.3795_cds_65	63	1.999	0.857	PLM2.Bin.80	Tetratricopeptide repeat,Tetratricopeptide repeat,Tetratricopeptide repeat
			NODE_215_length_76843_cov_10.9742_cds_64	54	1.133	0.852	DLM2.Bin.42	Thiamine pyrophosphate enzyme-C C-terminal TPP binding domain,Thiamine pyrophosphate enzyme-C central domain,Thiamine pyrophosphate enzyme-C N-terminal TPP binding domain
			NODE_4784_length_15955_cov_97.8547_cds_16	93	1.936	0.849	GEM2.Bin.37	Thiamine pyrophosphate enzyme-C C-terminal TPP binding domain,Thiamine pyrophosphate enzyme-C central domain,Thiamine pyrophosphate enzyme-C N-terminal TPP binding domain
			NODE_9765_length_10525_cov_17.487_cds_9	72	2.092	0.944	DLM2.Bin.78	Thiamine pyrophosphate enzyme-C C-terminal TPP binding domain,Thiamine pyrophosphate enzyme-C central domain,Thiamine pyrophosphate enzyme-C N-terminal TPP binding domain
			NODE_916_length_38569_cov_12.2006_cds_3	57	1.13	0.842	GEM2.Bin.42	Thiamine pyrophosphate enzyme-C C-terminal TPP binding domain,Thiamine pyrophosphate enzyme-C N-terminal TPP binding domain
			NODE_3979_length_17073_cov_6.59613_cds_7	70	1.951	0.886	PLM2.Bin.57	Thiolase-C C-terminal domain,Thiolase-C N-terminal domain
			NODE_1613_length_26370_cov_58.0258_cds_2	108	2.973	0.843	Bin.35	Thiolase-C C-terminal domain,Thiolase-C N-terminal domain
			NODE_908_length_40291_cov_11.2649_cds_20	59	1.64	0.949	DLM2.Bin.42	Thiolase-C C-terminal domain,Thiolase-C N-terminal domain
			NODE_10046_length_9290_cov_6.49691_cds_3	76	4.343	0.829	PLM2.Bin.37	Thymidylate synthase complementing protein
			NODE_23213_length_5387_cov_4.82614_cds_3	101	1.974	0.871	Bin.49	TonB dependent receptor
			NODE_10749_length_9053_cov_9.45255_cds_6	55	1.413	0.891	Bin.19	TonB-dependent Receptor Plug Domain
			NODE_2314_length_25050_cov_39.998_cds_18	92	1.064	0.848	DLM2.Bin.61	TonB-dependent Receptor Plug Domain,TonB dependent receptor
			NODE_60280_length_2945_cov_32.9827_cds_3	56	1.006	0.893	DLM2.Bin.61	TonB-dependent Receptor Plug Domain,TonB dependent receptor
			NODE_4120_length_17495_cov_10.5624_cds_2	114	1.999	0.86	GEM2.Bin.42	TonB-dependent Receptor Plug Domain,TonB dependent receptor
			NODE_16648_length_6450_cov_7.56544_cds_4	70	1.148	0.886	PLM2.Bin.22	TonB-dependent Receptor Plug Domain,TonB dependent receptor
			NODE_5757_length_13506_cov_95.7005_cds_3	66	1.005	0.909	PLM2.Bin.20	TonB-dependent Receptor Plug Domain,TonB dependent receptor
			NODE_10753_length_8883_cov_18.7019_cds_3	92	1.243	0.837	PLM2.Bin.25	Toprim domain,DNA primase catalytic core-C N-terminal domain,CHC2 zinc finger
			NODE_16243_length_6569_cov_18.9498_cds_2	99	1.619	0.869	PLM2.Bin.25	TPR repeat,Tetratricopeptide repeat,Tetratricopeptide repeat
			NODE_28502_length_4641_cov_55.9978_cds_1	111	1.764	0.865	Bin.51	Transglycosylase,Penicillin binding protein transpeptidase domain
			NODE_886_length_39982_cov_57.0046_cds_19	55	1.403	0.891	PLM2.Bin.80	Transketolase-C C-terminal domain,Transketolase-C pyrimidine binding domain
			NODE_23312_length_5898_cov_11.8992_cds_3	51	1.329	0.882	DLM2.Bin.35	Transketolase-C thiamine diphosphate binding domain,Transketolase-C pyrimidine binding domain
			NODE_4772_length_16507_cov_11.7921_cds_8	55	2.539	0.855	DLM2.Bin.42	Trehalose utilisation
			NODE_10243_length_9819_cov_9.98279_cds_6	106	3.543	0.84	GEM2.Bin.58	Tripartite ATP-independent periplasmic transporter-C DctM component
			NODE_969_length_37649_cov_71.8684_cds_16	56	1.516	0.893	GEM2.Bin.30	Tripartite ATP-independent periplasmic transporter-C DctM component
			NODE_1078_length_37002_cov_12.1021_cds_17	86	1.41	0.93	DLM2.Bin.42	Tripartite ATP-independent periplasmic transporter-C DctM component,Domain of unknown function (DUF3394)
			NODE_40077_length_3340_cov_5.38387_cds_3	63	2.226	0.905	PLM2.Bin.37	TrkA-C domain,TrkA-N domain
			NODE_196_length_73965_cov_59.2815_cds_45	50	1.605	0.86	PLM2.Bin.80	tRNA pseudouridine synthase
			NODE_277_length_65489_cov_9.99632_cds_55	55	1.223	0.909	PLM2.Bin.26	tRNA synthetases class I (E and Q)-C catalytic domain
			NODE_67_length_119217_cov_10.2317_cds_50	94	1.449	0.904	DLM2.Bin.42	tRNA synthetases class I (I-C L-C M and V),Putative tRNA binding domain
			NODE_35_length_147681_cov_10.0165_cds_128	81	1.683	0.951	DLM2.Bin.42	tRNA synthetases class I (K)
			NODE_10894_length_8808_cov_5.43345_cds_5	68	1.454	0.882	PLM2.Bin.57	tRNA synthetases class II (D-C K and N) ,OB-fold nucleic acid binding domain
			NODE_4687_length_16155_cov_100.191_cds_10	50	1.161	0.86	GEM2.Bin.37	tRNA-splicing ligase RtcB
			NODE_669_length_45549_cov_59.5937_cds_43	52	1.339	0.923	PLM2.Bin.80	Type I GTP cyclohydrolase folE2
			NODE_6125_length_12970_cov_10.0599_cds_3	52	1.134	0.865	PLM2.Bin.26	Type I phosphodiesterase / nucleotide pyrophosphatase
			NODE_574_length_50458_cov_15.6574_cds_29	66	1.283	0.848	DLM2.Bin.58	Type I phosphodiesterase / nucleotide pyrophosphatase
			NODE_13642_length_7485_cov_5.76985_cds_6	50	1.582	0.9	PLM2.Bin.37	Type I restriction-modification system-C restriction subunit R (EC 3.1.21.3)
			NODE_16232_length_7212_cov_14.7078_cds_6	60	1.125	0.867	GEM2.Bin.42	Type II/IV secretion system protein
			NODE_20796_length_6075_cov_99.6643_cds_4	182	4.516	0.863	GEM2.Bin.31	Type II/IV secretion system protein,Type II secretion system (T2SS)-C protein E-C N-terminal domain
			NODE_15803_length_7345_cov_115.11_cds_6	76	3.408	0.829	GEM2.Bin.31	Type IV pilus assembly protein PilM;
			NODE_125_length_96236_cov_16.2247_cds_60	54	1.317	0.889	DLM2.Bin.58	Type IX secretion system membrane protein PorP/SprF
			NODE_600_length_49325_cov_10.6553_cds_36	51	1.872	0.863	DLM2.Bin.42	UbiA prenyltransferase family
			NODE_23215_length_5628_cov_11.2704_cds_1	51	2.818	0.902	GEM2.Bin.41	UbiA prenyltransferase family
			NODE_2078_length_26596_cov_19.4304_cds_12	63	2.006	0.905	DLM2.Bin.58	Udp N-acetylglucosamine O-acyltransferase; Domain 2,Bacterial transferase hexapeptide (six repeats)
			NODE_1822_length_27297_cov_18.4667_cds_19	120	2.406	0.833	PLM2.Bin.25	UDP-glucoronosyl and UDP-glucosyl transferase
			NODE_8838_length_10824_cov_12.0501_cds_8	113	1.385	0.867	GEM2.Bin.42	Uncharacterised protein family (UPF0182)
			NODE_501_length_44068_cov_54.5516_cds_1	76	2.195	0.882	Bin.35	Urocanase Rossmann-like domain,Urocanase C-terminal domain,Urocanase N-terminal domain
			NODE_2823_length_21495_cov_12.751_cds_8	93	1.092	0.935	GEM2.Bin.42	UvrABC system protein A
			NODE_1051_length_32267_cov_8.70337_cds_14	68	1.195	0.926	Bin.19	UvrABC system protein A
			NODE_687_length_38222_cov_6.12432_cds_6	164	2.825	0.915	Bin.49	UvrABC system protein A
			NODE_29260_length_5025_cov_18.2463_cds_2	81	1.553	0.84	DLM2.Bin.58	Vacuole effluxer Atg22 like
			NODE_137_length_83669_cov_9.12777_cds_43	67	2.895	0.836	PLM2.Bin.13	VanZ like family
			NODE_1976_length_27218_cov_16.92_cds_8	53	1.408	0.83	DLM2.Bin.58	Virulence factor BrkB
			NODE_32104_length_4463_cov_13.324_cds_4	113	3.993	0.832	GEM2.Bin.56	VWA domain containing CoxE-like protein
			NODE_5542_length_15159_cov_16.0976_cds_4	83	2.285	0.843	DLM2.Bin.58	WD domain-C G-beta repeat
			NODE_27613_length_4750_cov_5.29862_cds_3	61	1.154	0.852	Bin.49	WD40-like Beta Propeller Repeat,Peptidase family M20/M25/M40
			NODE_32097_length_3957_cov_6.29344_cds_2	86	3.086	0.919	PLM2.Bin.22	Xylose isomerase-like TIM barrel
			NODE_515_length_52932_cov_11.0677_cds_44	56	1.014	0.929	DLM2.Bin.42	Xylose isomerase-like TIM barrel,Oxidoreductase family-C NAD-binding Rossmann fold,Oxidoreductase family-C C-terminal alpha/beta domain
			NODE_65466_length_2518_cov_6.32927_cds_1	70	1.692	0.843	Bin.19	Zinc carboxypeptidase
			NODE_6652_length_12291_cov_6.83965_cds_6	62	1.749	0.871	PLM2.Bin.2	Zinc carboxypeptidase
			NODE_393_length_57623_cov_11.4136_cds_15	100	1.4	0.92	PLM2.Bin.16	Zinc carboxypeptidase
			NODE_271_length_69460_cov_15.5654_cds_9	82	1.159	0.866	DLM2.Bin.58	Zinc carboxypeptidase
			NODE_14608_length_8114_cov_16.1261_cds_5	53	2.688	0.849	DLM2.Bin.78	Zinc-binding dehydrogenase
			NODE_14883_length_7033_cov_6.46417_cds_4	108	1.281	0.843	PLM2.Bin.57
			NODE_4142_length_16665_cov_7.9469_cds_8	82	1.014	0.878	PLM2.Bin.57
			NODE_9583_length_9596_cov_6.96594_cds_11	80	1.694	0.862	PLM2.Bin.57
			NODE_9862_length_9402_cov_6.64641_cds_2	80	1.077	0.85	PLM2.Bin.57
			NODE_13549_length_7525_cov_5.55797_cds_3	58	2.313	0.862	PLM2.Bin.57
			NODE_1647_length_29125_cov_10.8774_cds_1	76	1.195	0.855	GEM2.Bin.42
			NODE_21756_length_5889_cov_11.7307_cds_3	76	2.061	0.908	GEM2.Bin.42
			NODE_16232_length_7212_cov_14.7078_cds_3	65	1.284	0.892	GEM2.Bin.42
			NODE_4201_length_17297_cov_16.344_cds_8	58	1.1	0.845	GEM2.Bin.22
			NODE_739_length_42575_cov_20.9566_cds_40	116	3.461	0.845	GEM2.Bin.46
			NODE_699_length_43739_cov_17.0572_cds_12	78	2.071	0.885	GEM2.Bin.46
			NODE_1102_length_36522_cov_10.6924_cds_28	116	1.608	0.879	DLM2.Bin.42
			NODE_279_length_68899_cov_11.6559_cds_19	83	1.242	0.831	DLM2.Bin.42
			NODE_8948_length_11164_cov_11.7489_cds_13	57	1.233	0.93	DLM2.Bin.42
			NODE_16415_length_7161_cov_113.38_cds_2	139	3.335	0.842	GEM2.Bin.31
			NODE_16415_length_7161_cov_113.38_cds_3	64	3.76	0.844	GEM2.Bin.31
			NODE_3480_length_19246_cov_105.233_cds_3	53	4.609	0.887	GEM2.Bin.31
			NODE_2556_length_21086_cov_8.60739_cds_7	82	1.502	0.878	Bin.19
			NODE_512_length_43692_cov_8.26698_cds_25	68	2.353	0.912	Bin.19
			NODE_238_length_57100_cov_7.81823_cds_2	51	1.106	0.902	Bin.19
			NODE_2533_length_21217_cov_8.97718_cds_16	50	1.73	0.86	Bin.19
			NODE_414_length_47175_cov_8.40367_cds_38	50	1.455	0.92	Bin.19
			NODE_12787_length_8062_cov_155.9_cds_2	55	1.218	0.891	Bin.54
			NODE_2861_length_22251_cov_11.2332_cds_7	61	1.384	0.918	DLM2.Bin.35
			NODE_46565_length_3580_cov_12.602_cds_1	54	1.338	0.889	DLM2.Bin.35
			NODE_20588_length_5531_cov_7.14335_cds_3	74	2.267	0.851	PLM2.Bin.22
			NODE_3092_length_21281_cov_18.1458_cds_17	62	2.366	0.839	DLM2.Bin.24
			NODE_28936_length_5069_cov_18.9601_cds_5	61	3.002	0.885	DLM2.Bin.24
			NODE_570_length_48936_cov_7.19963_cds_1	55	1.353	0.873	PLM2.Bin.11
			NODE_731_length_45045_cov_16.1419_cds_11	73	1.619	0.863	DLM2.Bin.78
			NODE_2681_length_23182_cov_15.9483_cds_19	54	1.929	0.963	DLM2.Bin.78
			NODE_946_length_38908_cov_80.9398_cds_12	71	1.067	0.859	PLM2.Bin.20
			NODE_45809_length_3021_cov_69.9447_cds_2	65	1.954	0.846	PLM2.Bin.20
			NODE_6678_length_12259_cov_93.7294_cds_10	65	2.649	0.846	PLM2.Bin.20
			NODE_46952_length_3560_cov_14.0613_cds_3	92	1.451	0.859	DLM2.Bin.66
			NODE_1890_length_27955_cov_10.6303_cds_8	71	1.727	0.859	DLM2.Bin.66
			NODE_561_length_49175_cov_15.8033_cds_32	71	1.789	0.831	PLM2.Bin.25
			NODE_500_length_51444_cov_16.632_cds_10	68	1.418	0.868	PLM2.Bin.25
			NODE_21157_length_5427_cov_38.6141_cds_1	96	1.335	0.833	PLM2.Bin.17
			NODE_1627_length_29018_cov_8.07171_cds_17	119	2.947	0.84	PLM2.Bin.26
			NODE_1984_length_26057_cov_9.43774_cds_8	83	3.027	0.892	PLM2.Bin.26
			NODE_878_length_40178_cov_9.69063_cds_32	61	2.062	0.852	PLM2.Bin.26
			NODE_14151_length_7292_cov_5.69794_cds_4	81	3.974	0.84	PLM2.Bin.2
			NODE_5683_length_13631_cov_8.92118_cds_7	81	1.295	0.84	PLM2.Bin.2
			NODE_1086_length_36182_cov_7.44236_cds_33	59	2.13	0.831	PLM2.Bin.2
			NODE_24038_length_4932_cov_5.51753_cds_3	55	1.629	0.836	PLM2.Bin.2
			NODE_15621_length_6772_cov_6.49605_cds_3	52	1.11	0.865	PLM2.Bin.2
			NODE_545_length_49614_cov_12.2397_cds_49	56	1.476	0.946	PLM2.Bin.16
			NODE_1479_length_31726_cov_17.3125_cds_12	69	1.59	0.87	DLM2.Bin.58
			NODE_13494_length_7777_cov_36.4724_cds_1	80	1.342	0.838	Bin.42
