# Supplementary material for: A shared core microbiome in soda lakes separated by large distances
Source: Nat Commun. 2019 Sep 17;10:4230. doi: 10.1038/s41467-019-12195-5 (PMC6748926; doi:10.1038/s41467-019-12195-5)
Supplement: Supplementary file 9 — Supplementary Data 6 [file 41467_2019_12195_MOESM9_ESM.xlsx]

## Sheet: Sheet1
		C1		C8		C5		C9		C7		C2		A4		A7		Ge1		G8		A2		G1		B11		G9		Ac1		G2		D1		G4
		Nodosilinea		Gloeocapsa		Phormidium		Spirulina		Cyanobium		Nodosilinea		Rhodobacteraceae		Geminicoccales		Gemmatimonadota;SGB-23		Thiohalocapsa		Natronohydrobacter		Wenzhouxiangella		Indibacter		Competibacteraceae		Nitriliruptoraceae		Wenzhouxiangella		Desulfonatronum		Thioalkalivibrioaceae
		Metaproteome (%)	ORF ID	Metaproteome (%)	ORF ID	Metaproteome (%)	ORF ID	Metaproteome (%)	ORF ID	Metaproteome (%)	ORF ID	Metaproteome (%)	ORF ID	Metaproteome (%)	ORF ID	Metaproteome (%)	ORF ID	Metaproteome (%)	ORF ID	Metaproteome (%)	ORF ID	Metaproteome (%)	ORF ID	Metaproteome (%)	ORF ID	Metaproteome (%)	ORF ID	Metaproteome (%)	ORF ID	Metaproteome (%)	ORF ID	Metaproteome (%)	ORF ID	Metaproteome (%)	ORF ID	Metaproteome (%)	ORF ID
Process	Gene
Phototrophy	psbA	0.015	60676		11851		185802				52768		69788
			93703				219528				76933		140207
			333608										143697
			130792										180037
			60662										190749
													278129
													157734
	psbB	0.053	3600	0.00837927	44005	0.042402	272835		176205		31031	0.281037	163046
													180039
		0.013	60674										40396
	psbC	0.006	60673	0.0623958	96493	0.0832567	231364		299419		280542		180040
		0.066	110202
	psbD	0.062	60671		39357								180041
	psbE/psbF		126918		59328		210425		404487		109747		164586
	psbH		294524		58311		181789		205096		35513		102081
			60675										180038
	psbJ										109748
	psbM								113886
	psbO	0.198	18719	0.0794405	6985	0.0233658	218506	0.0880387	209503	0.0821846	35550		190747
		0.01	60664										236012
	psbP	0.029	4870		11904		258107				1378		79551
		0.002	52683				335122				250807		194303
	psbQ	0.188	103421	0.0190546	41467	0.0324047	132400		152742	0.0445932	1252		98246
	psbU	0.119	65589	0.0586901	25464		55164		115682		57934		74393
		0.0513	254392
	psbV					0.039287	60747		262106		11237		40370
		0.423	230157	0.088723	102061		60746						190748
	psbZ		52139		58007		93278		212848		36249		89206
	psb27	0.189	3629		26836	0.0287461	192281		356827		13457		94378
	psb28	0.122	4859		26793		326299		113232		7425		176182
			74783		148457				383913
	psb29	0.063	126924	0.0164588	37820		103017		249327		44231		79256
	psaA/psaB		22662		57978	0.0262886	187187				36192	0.0592274	163045
			60661		57979	0.281037	187186				36193		163046
			60660										190750
			15189										190751
													212098
	psaC		73468		100348	0.326032	235088				121322		82162
	psaD	0.412	22927		26860	0.216765	162464		127051		31066		134004
	psaE	0.76	94368	0.0706253	191813			0.115684	307903		266191		155883
	psaF		15192		63550	0.101202	231367	0.627997	191532		10189		70967
		0.244	22109
	psaG/psaK		157546		26871		218189		211561		44243		58038
			52123		92759		227732		312856				179275
	psaL		76089	0.0814763	110259		271753		440339		36195		190752
			22110						262105				70968
			15190
	petA	0.086	27974	0.0150219	89923	0.0102923	158903	0.0762628	165039		10195		179184
	petB		77883		14820				134407		31017		143689
	petC		27975		89924		158904		165038		10194		179185
		0.015	89602						259688				101753
	petD		77882		14821		235185		134406		31016		143688
	petE		230156	0.0150219	130819		70103		262107				40369
	petF		51075		6983		129539		371831		44258		47430
					108350				227549		11274		194306
					110260				191506
					211211
					52076
	petH	0.087	160104	0.0525766	102076	0.0159871	55146				10129		285462
													79245
	puhA													0.0673313	177926		42228		113999		19393		90669
	pufA																		61583		28223
																					55723
	pufB																				53671
	pufC															0.0127889	156303	0.00289193	61586	0.00754087	55722
																0.0406274	458848
	pufM															0.0317383	458849		61585		28221		25915
																	156302				55721
	pufL																156301		61584		28222		25916
																	458850
Respiration	ndhA/nuoH	0.0128301	15205		19850		100140		226144		130064		217111		322435		41841		12339		141044		1210		301905				11824		29273		57628		9876		32036
Complex 1																																			10083		77478
	ndhB/nuoN		96825		60459		200327		224111		51515		193991		188122		41847		12345		54901		1204						11830		29267		57634		9868		222979
																																			10076		77484
	ndhC/nuoA		126921		110273		116525		127050		109744				243235		41834		12332		141037		1223		169678				11817		29277		57621		10087		77471
																															29294				9880		32043
	ndhD/nuoM	0.00962955	111344		35605		55150		179373		13516		18336		188121		41846		12344		54900		1205						11829		29282		57633		10077		77483
			136589		37849		55159		264606		21921		52319																		29268				10079		222978
			137745		110265		185188		328980		52779		90228																						9869
			70648		178658		272478		364995		72272		174530
			22585
	ndhE/nuoK		15208		19847		100143		226141		130061		217114		322438		41844		12342		141047		1207						11827		29284		57631		9873		77481
																																			10080		32033
	ndhF/nuoL		70647		35606		55149		135065		13515		18337		188120		41845		12343		33792		1206						11828		29283		57632		10078		77482
			137746		37848		157876		179374		72271		90227		322439						54899										29269						222977
			136590		178659		185189		328981		129201		174529								141048																32032
							272479		328982
	ndhG/nuoJ		15207		19848		100142		226142		130062		217113		322437		41843		12341		141046		1208						11826		29285		57630		10081		32034
																															29271				9874		77480
	ndhH/nuoD		28142		32542	0.00691474	186263		248680		116687		173623		243238		41837		12335		141040		1219		169681				11820		29291		57624		10084		77474
																															29274				9877		32040
	ndhI/nuoI	0.0314629	15206		19849		100141		226143		130063		217112		322436		41842		12340		141045		1209		301904				11825		29286		57629		9875		32035
																																			10082		77479
	ndhJ/nuoC	0.039912	126923		110275		116523		127048		109742				243237		41836		12334		141039		1221		169680				11819		29292		57623		10085		77473
			15207																																9878		32041
	ndhK/nuoB	0.0117806	126922		110274		116524		127049		109743				243236		41835		12333		141038		1222		169679				11818		29276		57622		9879		32042
																															29293				10086		77472
	ndhL		9954		100343		307159		188132		116559		96867
	ndhM	0.0524428	137466	0.0329175	70101				186981	0.0765676	72267		190707
	ndhN	0.0693208	3632		92748						36232		94381
	nuoE														192968		41838				141041		1218		169682				11821		29290		57625		1078		77475
															243239																						32039
	nuoF		41846						153347				187590				41839		12337		141042		1216		169683				11822		29289		57626		1079		32038
																															96366		183661				77476
	nuoG		20756												322434		41840		12338		141043		1212		301906				11823		29288		57627				77477
																																					32037
	nqrA																								41970		77671		84779				76279
	nqrB																								41969		77672		84780				76280		7390
	nqrC																								41968		77673		84781				76281		7391
	nqrD																								41967		77674		84782				76282		7392
	nqrE																								41966		77675		84783				76283		1197
	nqrF																								41965		42857		84784				76284		1198
Nitrogen Fixation	nifD	0.0339451	83459	0.0161086	108338	0.0120124	160489										160153				25454								86581					0.00186872	32261
	nifH	0.196096	83458	0.173281	108337	0.0549272	160492									0.0326337	160152				25455								86582					0.012435	32264
	nifK	0.0468561	83460	0.0226226	108339	0.0387395	160488										160154				25453								86580						32260
Urea Assimilation	ureA		38466		29319		231628		389550		15922		140314		116481		258726				148574		1299						40758								109096
	ureB	0.0270303	38468		29318		231627		298770		15923		124035		71070		258725				148573		1301						40757								109097
															116480														40756
	ureC	0.0128654	297031		29317		231626		232682		15924		124038		71069		258722				148572		1303														194228
	urtA	0.18718	4822		102067	0.044746	132398	0.0740805	243625	0.0314507	15929	0.0999696	221979	0.0532193	116473						49434		9282						176093								109087
		0.00101364	24824												116347
	urtB		4821		102068		132397		243624		15930		221980		116474						49433		9281						176092								109088
															116348
	urtC								243623		15931		221981		116475						49432		9280						176091								109089
			4820		102069		132396		164851						116349
	urtD	0.00997155	4819		102070	0.0163741	369787		164852		15932		221982		116476						49431								176090								109090
		0.110233	145633				132395								117776
	urtE	0.0109225	4818		44016		132394		164853		15933		221983		116477						25244		151898						176089								109091
															12404
															117777
DNRA	napA																				71679																227090
																																					315326
	napB																				71680
	napC																				71681
	napD																				71678																315327
	napE																				71676
	napG																																				227091
	octR																				32329
	nrfA																								47329		134737								73228		27047
	nrfH																										134736								73227		27048
Carbon Fixation	rbcL	0.26721	28120	0.126155	130465	0.207329	185195	0.310994	135059	0.0345549	13507		265190						43367		35248
																			77312		46525
																					131827
	rbcS	0.308885	28118	0.0260471	130463		185197	0.167793	135057		13508	0.163465	236008						43366		46524
CO oxidation	coxL													0.00377043	34517		27600
	coxM													0.0110044	306568		27599
	coxS													0.0297603	78933		27598
Sulfate Reduction	aprA																				17435													0.0329862	26741		77203
	aprB																				17436													0.0183567	26742		77202
	sat																				17438													0.0342465	26743		77200
	dsrA																				61027													0.0214423	10009	0.00642687	21460
	dsrB																				61028													0.00444814	10008		21459
Sulfide Oxidation	sqr
	fccA																				21544																177108
	fccB																				21543		8860													0.00907253	177109
	soxA																				131824		8865														204550
	soxB																				67501		8864														101643
	soxC																						8863
	soxX																				131823		8868													0.0116698	204551
	soxY																				28255		8867														52374
																																					187351
	soxZ																				28256		8866														52373
Hydrogen Oxidation	NiFe Hydrogenase small subunit																				66211		119997						229763					0.00267173	695		110840
																																					159922
	NiFe Hydrogenase large subunit																				66214		119998	0.00535357	379375				229766					0.00181794	693		159919
	FeFe Hydrogenase																36660
	hoxE		45976		96497		344860		144655		178758										19372										41321
	hoxF	0.0396283	45977		96498	0.00512664	344859		144654		178759										19371								11868		41322
	hoxU	0.0435994	45979		96499		386810		144652		178760										33761								11867		41323
	hoxY		45980		96500		386809		144650		178761										33762								11866		41324
	hoxH		45982	0.00609257	96502		386808		144648		178762										33764								11865		41325				1149
	ech Hydrogenase subunit F																																		22352
	ech Hydrogenase subunit E																																		22353
	ech Hydrogenase subunit D																																		22354
	ech Hydrogenase subunit C																																		22355
	ech Hydrogenase subunit B																																		22356
	ech Hydrogenase subunit A																																		22357
